# Supplementary material for: Acceptability of test and treat with doxycycline against Onchocerciasis in an area of persistent transmission in Massangam Health District, Cameroon
Source: PLoS Negl Trop Dis. 2023 Apr 5;17(4):e0011185. doi: 10.1371/journal.pntd.0011185 (PMC10075443; doi:10.1371/journal.pntd.0011185)
Supplement: S3 Table — (XLSX) [file pntd.0011185.s007.xlsx]

## Sheet: Frame_LL
MAIN THEMES	EMERGING THEMES	NODES
Adherence to ivm MDA	Desire to take iv -Ivm intake desire	community member request ivm by themselves- Self request
		people desire to continue taking ivm-I am unclear how this is different from that above?Is it that they have neen taking it and desire to continue and in the first one, they are first timers? If yes, this can be continued ivm intake
	Ivm MDA strategies	nomad gather in one camp to take ivm- incamps
		family head distribute distribute to family members- through family head
		father (& ardo) need to authorise the family to swallow medicine- Do both of them need to authorise this or either of them? If it is either, I would suggest this is seperated, and if both, then have another node for both, therefore, authorization by household head, authorization by Ardo, or authorizaion by Ardo and household head.
		for bororo date is given when they will be offerred ivm- by Bororo date
	Ivm MDA timing	need for timing of ivm MDA when nomad are around- Nomad availability
	Ivm reach- Could this be acceptability?	everyone takes ivm- everyone
		nomad adhere more to ivm mda- more nomads than the other community members
		Swallowed ivm- I think this is unecessary, unless you mean some accept it but do not swallow it? Kindly clarify.
	Low MDA coverage in nomads- I think these are reasons given for low MDA coverage? If so, kindly state it that way	camps not reach with ivm MDA- Inadequate or no IVM in camps, or is it that there are inadequate camps, or both?
		camp-to-camp skin snip test can improve coverage
	Nomad desire to participate in ivm MDA- Looking at this now, it seems to answer my querry in C14. Can this be a child node under the parent node in B12?	nomad want to be implicated more in ivm mda- This is a bit vague to me. Please can you clarify what you mean by the nomads wanting to be implicated? Is it that they want more awreness, want to be involed in medicines distributions or…?
	Non adherence to ivm MDA	absent during ivm MDA
		bororo on transhumance (sorry, this is anew term for me, but it seems to be similar to the one above. Can it be mered there?) missed ivm distribution
		doctor(doubt if this will be a medical one, unless its due to a chronic illness, which we all know is a contraindication to MDAbut could be, if not, can it be specified, maybe a traditional doctor?) advised not to take ivm
		fear of ivm side effect
		ivm is thrown away
		Ivm MDA during fasting is not conducive
		need to increase time of ivm MDA to cover more people
		need to reinforce cdd capacity in ivm mda
		never taken Mectizan
		new bororo refuse swallowing ivm upon arrival- I think this one and the one belowcan be merged. When there are too many child nodes, analysis becomes difficult
		not taking ivm regularly
		not sick so no need for ivm
		not taken ivm- This can be merged with C23
		old people refuse ivm
		use ivm for other purpose
	Prefer ivm to doxycycline- I think this parent node can be merged with theone below.	ivm is better than doxycycline
	Support for ivm side effect	ivm side effects are taken care of
		lack or inadequate treatment of ivm undesire effect- This does not seem to flow well. Can you kindly rephrase?
		need for better management of side effect
		need for close supervision of treatment- Can this be merged with C22, or vice versa?
Adherence to TnTd	Adherence to doxycycline treatment	35 days treatment is long
		desire to live healthy motivates adherence to doxycycline treatment
		swallowed doxycycline- I think this can be mered with C39
		offered doxycycline
		was taking doxycycline in the morning
		Desire for healthy motivated treatment adherence- This can be merged with C36
		everyone was treated- This can be mered with the one below
		community assisted treatment
		offered doxycycline - repitition of C38
		no one refused treatment-merge with C41
		accept the benefit of intervention- merge with one above
		treatment adapted to individual needs- This and one below can be merged, in my opinion
		new individual were treated
		treatment procedure
		swallowed- Merge with C37
		many people took doxycycline- Merge with C41
		swallowed doxycycline regularly-Merge with C41
		adhere to doxycycline treatment-Merge with C41
		people may take medicine regulary if no meal
	Adherence to test- I think from here to desire to participate in testing could be community testing as a prent node,	desire another test
		desire to know filarial infection status
	Community acceptance	test and treat was inclusive
	Desire to participate in testing	people participated by free will- This and the one below can be merged
		people scramble for the test
		regret missing test
		those previously not taken ivm came for test
	Doxycycline treatment support	free of charge management of doxycline side effects was reassuring
		meal assistance was difficult to get to the bororo
		meal encouraged treatment adherence
		treatment for nomad was monitored weekly
	Low TnTd coverage in nomad	camp not reach for testing- This may be merged with where camps were mentioned above as a parent node and the child nodes as B65 and what you had earlier.
	Motivation to test	free of charge testing motivated participation
		hope for better health- This and the one below could be child nodes where you have the parent node in B54/55
		return of test result made people have confidence and motivated
	Non adherence to test	absent during test
		absent during testing as went out with cattle- Can be mered with the one above
		bororo did not go for test
		did not do the test- This can be merged with the one above, unless they went there and for one reason or the other, they did not do the test.
		fear of test wound and pain
		few people refused test
		refuse as feel test is of no benefit- Can be mered with the one ahead.
		refuse as test not good-From here to C79 can be mered with C74
		refuse because it is painful
		refuse test
		reluctant to leave taking cattle to field to particpate in test- Can be merged with C69
		repeated testing was not tolerated
	Non adherence to doxycycline treatment	abadoned doxycycline treatment
		did not take drug at scheduled time
		missed treatment dose
		fear for doxycycline side effect
		non adherence to doxycycline treatment regiment
		non assistance with doxycycline side effect
		people not respecting time for treatment- This and the one below can be merged
		pressure from partners to complete ivm MDA
		resist taking doxicycline treatment- Can be merged with C81-85
	Non adherence to ivm MDA	fewer people refused ivm
		not offered ivm
	Screening coverage	no difficulties with testing in community- This can be a child node where you had a parent node for IVM testing
	Support for doxycline treatment	side effect of doxicycline was attended to- This can be merged with the one below, as this is more general and the one below more specific
		side effects are reported to cdd who accompany the individual to the health facilities
	Treatment support	health personnel monitored treatment- These can all be mered under a parent node for support
	Turnout for test	more people came for the test this year- This and the two below can be mered as one sub node.
		no one missed test because of work
		participated in the test
		catch up with those absent for the test at first
		everyone did the test- This can be merged with the first three
Awareness of onchocerciasis	Denial of existence of onchocerciasis	do not beleive onchocerciasis exist
		do not beleive test result as those not sick where positive
	Impact of onchocerciasis	adult from 30 yrs most affected by onchocerciasis
		blind people in the community
		body swelling due to filaria
	Knowledge of test and treat- From here to C11 could be awreness, knowleded and practice of onchocerchiasis as he parent node	skin samples were collected, tested and people treated
	Low knowledge of onchocerciasis	cold causes onchocerciasis
		mosquitoes causes onchocerciasis
		mystical cause of onchocerciaisis
		no reason given to swallow ivm
		poor water quality causes onchocerciasis
	Nomad sensitisation	bororos do not understand well the sensitisation messages- This could also fi as a child node in the suggested parent node above
	Onchocerciasis transmission	children protected against blackfly bites
		people are exposed to fly bites
	Onchocerciasis diagnosis	late consultation for onchocerciaisis
		onchocerciasis diagnosed in health facilities
	Onchocerciasis transmission	onchocerciasis is causes blindnes- This could also fit there. Its best to merge parent and childnodes and not have just one under each, but not too many, as this makes analysis complicaed.
		bororo can transmit oncho on move- This too
	Is something missing here?	ineligible to take ivm as pregnant
		Ivermectin treat onchocerciasis- this may fit under awareness, knowledge….
		onchocerciasis is prevention- This too
		onchocerciasis is treatment knowledge- and this
	Onhocerciasis knowledge reach- This to sensitization strategies could be under the parent node sensitization	people are counted and ivm given according to their height
		onchocerciasis is widely known- could be under awareness
	Reach of sensitization	onchocerciasis transmission
		everyone heard about the test and treat event- This too
	Sensitisation	everyone, every level was implicated in ttd- Not too sure about this
		benefit of treatment adherence
		people understand the sensitisation messages
	Sensitisation strategies	people were sensitized in various religious and community meetings
		demonstrating mf under microscope motivated participation
	Sensitsation	door-to-door sensitization for ivm mda
		animated sensitization during test attracted people
		head of nomad community sensitised the nomads
		heard of mectizan from family
		heard of mectizan in hospital
		husbands do not like male CDDs having contact (talking) with wife- From here to C140 can be under the parent node sensitization barriers
		low CDD knowledge of oncho and ability to sensitize
		low education leading to low onchocerciaisis knowledge
		more time needed to convince Bororo to take ivm
		more women and children were tested than men
		need to reinforce sensitisatin of onchocerciasis
		need to reinforce sensitisation through frequent visit and explanation
		nomad camps not reached during sensitisation
		not heard of ivm (mectizan)(nomad)
		target sensitisation can improve ivm compliance
		wide reach of sensitization messages
	Sign and symptoms of onchocerciasis	women easily convince by women
		eye pain and itches
		eye problems affect everyone
		filaria affects us
		onchocerciasis is skin diseases
		Heard of onchocerciais
		onchocerciasis is causes blindness
		visual problem
		onchocerciasis signs-symptoms mainly in the setteld population
		people have depigmented skin
		people with body itches & rashes in the community
		people with nodules
	Unaware of existence of onchocerciasis	poor or low vision due onchocerciasis
Barriers to interventions	Accessibility to nomad settlements	do not know onchocerciasis
		bororo refuse to be cdd
		doubt intension of collecting skin sample and questioned where test sample are taken to
		test sample mix and how to identify unclear
	Lack nomad CDD	bororo are suspicious of 'strangers' asking name for census
	Lack of trust of TnTd	bororo are charged (pay) higher for transport and hospital bills than settled communities
		dispersed nomad settlements
		far and remote nomad settlement
		not given medicine after previous test led to no confidence
		not providing previous test result led to no confidence
		people tested negative but they feel they are infected
		skin collected to use to have mystical power
		testing points were far from bororo settlements
		wanted others to do before us
		we have no confidence
	Language barrier	access to bororo camps easier in the dry season
	Perceived descrimination upon nomad	bororo and settled communty do not understand each other language
Community participation	CDD attrition	cdd are supported with transport for ivm MDA in Bororo communities
		cdd attrition and instability
	CDD effort for MDA in nomads	cdd forgo their normal daily activity for doxycycline treatment
		cdd compensation for their time not enough
		cdd did not find Bororos when they go to their camp
	CDD fitness for nomad MDA	cdd offered doxycycline treatment well and appreciated by people
		cdd spend most of their day offering doxycycline treatment
		cdd use translator duirng ivm distribution to nomad
		cdd used motocycle go to camps
	CDD motivation	cdd adapted to suit daily activities of people during doxicycline treatment
		cdd are charged lower in hospital as their motivation
		organisation of ttd is good
	CDD selection	cdd pay or compensate translators they work with
	CDD sensitisation for ivm MDA	cdd distribute ivermectin to nomad during occasions
		cdd selected without knowledge of community leaders
	CDD support and motivation	inadeqaue number of CDD for nomad
		inadeqaute or lack of CDD compensation or motivation
		long waiting time for testing
		no bororo or nomad cdd
	Community acceptance	prefer collection of blood sample rather than the skin
	Community participation	inconsistent programme support for ivm MDA in nomadic community
		like the way ttd was organised
	Community perception of CCD doxycycline treatment	cdd not explaining why ivm is taken and what to do if problem
	Community perception of CDD work	people prepare food for cdd
	Community perception of TnTd	continued treatment during travel
	Community support in ivm MDA	community leader monitor doxycycline treatment
		community leader reassure the population to take ivm
	Community support in TnTd	cdd visit bororo camp early to meet people before they go
		community leaders monitor ivm distribution
		community leaders sensitise community for ivm and ttd
	Feeling about ivm MDA	selection criteria blocking nomad selection as cdd
	Feeling about TnTd	people went about their daily activity while on treatment
	Fitness of TnTd to participants	community leaders were not involved in ttd
		cutting skin is strange - have never seen or heard
	No nomad CDD	eating and taking medicine helps us go to work earlier as would not have to worried about breakfast
		need to assist work cdd transport
		need to include bororo as cdd
		No extra assistant for cdd in charge of nomads (Bororos)
		religious beleive not infleuncing ivermectin adherence
	Organisation of TnTd	number of cdd need to increase to better serve nomad community
	TnTd fitness for CDD	worries about possible lack privacy and confidentiality of the test
		cdd multiple visit to one camp or home to distribute ivm
		cdd blame and threaten for side effects
		cdd sensitized the community
	TnTd fitness for particpants	people thank cdd for distributing
Demography	Ethnic group	mobility make census figure unstable
	Nomad mobility	presence of mobile herd men (bororo)
	Nomad population	taken too much ivm
		200 to 500 bororo (nomads) live here
		people in Massangam are mainly Bamoun, Bororo and Bamilike
Ivm tolerance	Side effects ivm MDA	presence of seasonal farm worker
	ivm side effects	have body pain after taking ivm
	Side effects of ivm	assurance of taking care of ivm side effect
		fell and no longer could walk after taking ivm
		few or no side effects of ivermectin
		have fatigue after taking ivm
		have rash after taking ivm
		having body itches after taking ivm
Nomad mobility	Duration of stay in community	community cheives are not aware (inform) when Bororo nomad are leaving
		have spent 0-5 years in community
	Movement for health reason	bororo change camp
	Nomad migration movement	have stayed 20 years in this community
	Nomad place of departure	Ivm provoque illness
	Settled population awareness of nomad	poor mastering of semi-nomadic movement
	Transhumance	bororo (nomads) come from northern part of Cameroon
		bororo intend to leave Massangam if frequently sick
		community chieves are not aware (inform) when Bororo nomad are leaving
		nomads coming from or visiting foreign countries
		some people have stayed 7 years in the community
		the elderly people remain in the camps during transhumance
		travel with cattle in the dry season
Nomad community structure	Community leadership	nomad women do housekeeping and prepare food with young ones
	Means of communication	young boy and men go out with cattle
	Nomad communication	bororo (nomads) communicate by telephone
	Nomad community leadership	while some nomads arrives for transhumance, some depart
		bororos have no leader
		camps are constituted by family
		men look after cattle and do shopping
		nomad camps are constituted by family (extended)
		nomad leader chosen by peers
	Nomad daily routine	camps headed by eldest person
		men leave the camp early and return late
		There is overall Bororo heads called Ardo
	Nomad interaction venue	bororo population have a leader
	Nomad routine	bororo regular travel to markets to interact with others
Perceived impact of ivm MDA	Benefit of ivm MDA	bororo knows where other bororo camp are found
		disappearance of blindness in community
		improving vision due to ivm treatment
		ivermectin treat skin rashes
		ivm and doxi treat onchocerciasis
		ivm has improve health
		no or little benefit of ivm
		reduce eye pain after taking doxycycline
		reduce itches after taking ivm
		see better taking doxycycline
	Benefit of TnTd	nodules disappear after taking ivm
		nodules disapprearing with doxicycline treatment
		pain reduces after taking doxycycline
		see better after taking ivm
	No benefit of ivm MDA	less blind people after ivm MDAs
Perceived impact of TnTd	Benefit of TnTd	signs and symptoms link to oncho dissappearing in the community
		doxycycline improve health
		doxycycline treat onchocerciasis (filarial)
		doxycycline treat skin itches and rashes
		doxycycline treatment adversely affect daily activities
		health not improving with doxycycline
		improve fatigue after taking doxycycline
		test is good and people were happy as will led to better health for them
		people are discouraged as not getting better on doxycycline treatment
		test and treat with doxicycline will treat us
	No benefit of TnTd	doxycycline treatment has little or no impact routine activities
		improvement in vision after treatment with doxicycline
Settled-nomad collaboration	Nomad interaction venue	Farmer-grasser conflict
	Nomad organisation	bororo chief answerable to settled community chief
		bororo communities have leaders
	Nomad-settled population interaction	some herdsmen never returns after leaving
	Peaceful cohabitation	nomad (Bororo) and settled community members buy and sell from each other
		nomad and settled community live in harmonie
		nomads on entry, report to settled community cheif
		settled and bororo communities collaborate and help each other
		settled commuity leaders resolve nomad conflicts
	Population	village cheif received and settled nomads
	Settled community awareness of nomad	bororo community leader resolve bororo conflict
		community chieves know the Bororo who live in their community
		nomad and settled community worship together
		settled community cdd distribute ivm to nomad
		Some bororos are not known by settled community
		Some camps are near or in settled communities
	Settled-nomad conflicts	community cheives know the Bororo who live in their community
	Settled-nomad interaction	bororo (nomad) attend community meetings
		bororo and settled community members do not inter marry
		bororo and settled community members live separately
		bororo and settled community members do not exchange visit
	Settled-nomad interaction venue	urinary discomfort and discharge reduce after taking doxycycline
		adult bororo men come to mosque for prayer
TnTd tolerance	Non adherence to TnTd	test was not very painful
	Side effect of TnTd	mild doxycycline side effect
		no undesire effect of doxicycline
		side effects of doxicycline were tolerable
		test is painful
		test pain is tolerable
		testing team did not reach us
		there were no complaint of ttd
		Those having complication due to oncho feel no need taking ivm
		have abdomenal pain after taking doxicycline
		have fatigue after taking doxicycline
		have fever after taking doxycycline
		have headache after taking doxycycline
		have itches after taking doxycycline
		have pain after taking doxycycline
		have vertigo after taking doxicycline
		having dandrof after taking doxicycline
		vomitted after taking doxicycline

## Sheet: Tracker
Type	Who	Sex	Age	Location	Interview ID	Recording ref	Reviewer
Focus group	nomads	Males	Adult	Njijia/Njigouet	fgd_nn_nom1	120104_002/120104_003
Focus group	settled	Male and females	Adult	Makouopsap	fgd_mp_set2	141201_003
Focus group	nomads	Female	Adult	Makouopsap	fgd_mp_nom3	141203_001
Indept interview	nomads	Male	Adult	Makouopsap	idi_mp_nom4	141203_002
Focus group	settled	Female	Adult	Makakoun	fgd_mk_set5	141230_006/141229_007
Focus group	settled	Male	Adult	Makakoun	fgd_mk_set6	141230_004
Focus group	settled	Male	Adult youth	Makakoun	fgd_mk_set7	141230_003
Focus group	settled	Male and females	Adult	Makakoun	fgd_mk_set8	141230_001/141230_002
Focus group	nomads	Female	Adult	Makakoun	fgd_mk_nom9	120103_002
Focus group	settled	Female	Adult	Makouopsap	fgd_mp_set10	120102_001
Focus group	settled	Male	Adult	Makouopsap	fgd_mp_set11	141201_002
Focus group	nomads	Female	Adult	Makouopsap	fgd_mp_nom13	141202_004
Focus group	settled	Female	Adult	Njijia/Njigouet	fgd_nn_set14	120101_002
Focus group	settled	Male and females	Adult	Njijia/Njigouet	fgd_nn_set16	120101_003
Focus group	drug distributor	Males	Adult	Makakoun	fgd_mk_cdd17	181129_003
Indept interview	health area chief	Male	Adult	Massangam	idi_hd_sta18	181128_003
Indept interview	regional NTD coordinator	Male	Adult	Bafoussam	idi_reg_sta19	150104_001
Indept interview	drug distributor	Female	Adult	Makouopsap	idi_mp_cdd20	120107_001
Indept interview	district chief	Male	Adult	Massangam	idi_hd_sta21	150103_001
Indept interview	health centre cheiff	Male	Adult	Makakoun	idi_hd_sta22	181129_005
Indept interview	village chief	Male	Adult	Makakoun	idi_mk_set23	181129_001
Indept interview	nomad chief	Male	Adult	Makakoun	idi_mk_nom24	120103_001
Indept interview	drug distributor	Male	Adult	Makakoun	idi_mk_cdd25	181129_003
Indept interview	settled	Female	Adult	Makakoun	idi_mk_set26	141230_005
Indept interview	settled	Male	Adult	Makakoun	idi_mk_set27	181129_006
Indept interview	religion leader	Male	Adult	Makakoun	idi_mk_set28	181129_004
Indept interview	nomads	Male	Adult	Makakoun	idi_mk_nom29	141202_001
Indept interview	settled	Male	Adult	Makakoun	idi_mk_set30	181129_008
Indept interview	religion leader	Male	Adult	Makakoun	idi_mk_set31	181129_002
Indept interview	village chief	Male	Adult	Makouopsap	idi_mp_set32	141229_002
Indept interview	health centre chief	Male	Adult	Makouopsap	idi_hd_sta33	121228_003
Indept interview	drug distributor	Male	Adult	Makouopsap	idi_mp_cdd34	141229_001
Indept interview	settled	Female	Adult	Makouopsap	idi_mp_set35	141228_005
Indept interview	drug distributor	Female	Adult	Makouopsap	idi_mp_cdd36	120104_001
Indept interview	settled	Male	Adult	Makouopsap	idi_mp_set37	141228_007
Indept interview	religion leader	Male	Adult	Makouopsap	idi_mp_set38	141228_004
Indept interview	nomads	Male	Adult	Makouopsap	idi_mp_nom39	141202_002
Indept interview	religion leader	Male	Adult	Makouopsap	idi_mp_set40	141228_006
Indept interview	settled	Male	Adult	Njijia/Njigouet	idi_nn_set41	141228_002
Indept interview	village chief	Male	Adult	Njijia/Njigouet	idi_nn_set42	181128_004
Indept interview	drug distributor	Male	Adult	Njijia/Njigouet	idi_nn_cdd43	141229_005/141229_006
Indept interview	settled	Male	Adult	Njijia/Njigouet	idi_nn_set44	141228_001
Indept interview	religion leader	Male	Adult	Njijia/Njigouet	idi_nn_set45	181128_005
Indept interview	nomads	Female	Adult	Njijia/Njigouet	idi_nn_nom46	150102_003
Focus group	settled	Male	Adult	Njijia/Njigouet	fgd_nn_set47	141229_004
Indept interview	nomad chief	Male	Adult	Makouopsap	idi_mp_nom48	120104_004

## Sheet: code
CODING	ALL THEMES	THEMES FOCUS ON TEST AND TREAT	NOTES
Effectiveness of ivm	Benefit of ivm MDA		Nomad-settled communities interaction, health-seeking behaviour and awareness of onchocerciasi will constitute the backgound
CDD workload during ivm MDA	CDD involvement in test and treat	CDD involvement in test and treat
CDD opportunity cost	CDD participation	Local engagement	(peer, chiefs) sensitation, gender approach, CDD selection, settled community based CDD, effect of doxy treatment on ivm MDA, Mbororo leadership/administration; sensitisation avenue
CDD motivation	CDD participation	Participation in test and treat	of test and treat
Community perception of CDD	CDD participation	Reach of test and treat	remote location, non return of test, accessibility of camps, equity of intervention
Effect of doxycycline treatment on ivm MDA	Effect of doxycycline treatment on ivm MDA	Awareness of onchocerciasis	differentiate for nomad and settled
Trust in test	Trust	Health seeking behaviour	hospital, traditional healers, self treatment
ivm MDA non adherers accept doxycycline treatment	Participation in test and treat	Perceived benefit of test and treat
Language barrier during ivm MDA in nomad community	Barrier to participation	Proposed adaptations	camp-to-camp, increase, accompanying pakcage, overnighting, better timing/period, inclusion of nomad CDD, gender approach
Sensitiation avenues in nomad community	Awareness of test and treat	Nomad-settled community interation	mutual support/harmony, grazers-farmer conflicts, Mbororo leadership/administration, immigration and duration of nomads stay; perceived discrimination, separate geographical settlement area/spaces
CDD sensitisation nomad community	CDD participation	Barrier to healthcare
Remote location to nomad camps	Barrier to participation to test and treat in nomad community
Nomad requesting ivm	Nomad participation in MDA		MAIN THEMES
Perceived benefit of ivm among nomads	Participation in ivm MDA		Background
Reason of not taking ivm in nomad community	Literacy in nomad community		Local community engagment
Awareness raising among nomad	Sensitisation in nomad community		Reach (effectiveness) of test and treat
Nomad escaping from ivm MDA	Participation in ivm MDA in nomad community		Participation (acceptability)
Literacy in nomad community	Literacy in nomad community		Proposed adaptations
CDD workload during doxycycline treatment	CDD participation
Accessibility of nomad community	Accessibility of nomad community
Desire to take ivm	Participation in ivm MDA
Management of side effects encourages participation in ivm MDA	Participation in ivm MDA
Non-assitance to ivm side effects discourages participation in ivm MDA	Participation in ivm MDA
People with onchocerciasis-related morbidity refuse to take ivm MDA	Participation in ivm MDA
Experience of benefit of ivm MDA encourage participation	Participation in ivm MDA
Refuse ivm because of old age	Participation in ivm MDA
More men than women refuse ivm	Participation in ivm MDA
Women easily convince by women	Gender approach
Activity exposing to onchocerciasis infection	Awareness of onchocerciasis
Not need to take ivm as not sick	Participation in ivm MDA
CDD sensitisation community	CDD participation
Refuse ivm as having comflict with health personnel	Participation in ivm MDA
Transhumance	Participation in ivm MDA
Bidirectional transhumance	Participation in ivm MDA
Few nomad who do not travel participate in ivm MDA	Participation in ivm MDA
Reasons for not taking ivm among nomads	Participation in ivm MDA
Men and women don’t don’t pray/eat to genter in nomad communiyt	Gender approach
Mbororo leadership/administration	Leadership/administration
Returning test result encorage participation	Participation in test and treat
Not returning test result discourages participation	Participation in test and treat
Painful test	Participation in test and treat
No health improvement after taking doxycycline	Perceived benefit of test and treat
CDD workload and opportunity cost during treatment	CDD participation
Treatment time was convininet	treatment facilitation
Proximity treatment point	treatment facilitation
No need to test as already having oncho-related morbidity	Participation in test and treat
Collaboration between nomad and settled communities	Previous test negative so no need for further test
Perceived discrimination of nomad community	Community participation
Meal support
Health seeking behaviour
Effectiveness of community outreach approach
Barrier to healthcare
Doxy side effects
trust in test and treat
local knowledge of nomad movement
Instability of Bororo population
Privacy and confideentiality
Affordability of healthcare
Pattern of nomad movement
Efficiency of doxy treatment
Autorisation to participate (nomads)

## Sheet: Qoutes
Ref of transcript	codes	quotes	person
fgd_mk_cdd17	bororo on transhumance miss ivm distribution	ceux qui sont permanents, ici sont toujours là. Ceux qui viennent d’ailleurs pour ici, n’en bénéficient pas.
idi_mp_cdd36	fatigue after taking doxicycline	Non la fatigue ce cas dons je disaient. C’était pour quelque jours. Il y a même le gens qui ont pris qui ont eu la diarrhée ; après avoir faire la diarrhée tout est établi, tu sens vraiment que, les déchets, tu à rejeter cela, tout est revenir en forme. Les gens ont eu cela mais après ils ont venu m’apprécies. Ce n’était pas quelque chose qui a persisté jusqu’à la fin. C’était seulement pour quel…	RN
idi_mp_cdd36	diarhoea after taking ivermectin	Non la fatigue ce cas dons je disaient. C’était pour quelque jours. Il y a même le gens qui ont pris qui ont eu la diarrhée ; après avoir faire la diarrhée tout est établi, tu sens vraiment que, les déchets, tu à rejeter cela, tout est revenir en forme. Les gens ont eu cela mais après ils ont venu m’apprécies. Ce n’était pas quelque chose qui a persisté jusqu’à la fin. C’était seulement pour quel…	RN
idi_mp_cdd36	settled and bororos communities collaborate and exchange help	Non ils sont déjà chez nous. Nous sommes obligés d’être ensemble avec eux. Il y a des fois que nous achetons, ils nous livrent aussi les bœufs, ça nous soulage et ils sortent aussi acheter de quoi manager, la nourriture. Il nous aide aussi dans les travaux champêtres. Comme ils y en ont d’autre qui ces défendre ils font leurs petits jobs. Il y a des réunions que nous faisons déjà ensemble surtout…	RN
idi_mp_cdd36	cdd spent most of their day supporting doxycycline treatment	Les difficultés de DC, ce de connaitre que le 35 jours là le DC n’est pas à lesse. Il est toujours obligé de rester sur place. Toujours obliger. Parce ce que même nous petit trique qu’on nous donne, cela ne veut pas dis que ça peut remplir la ta journée de travail. Non. Nous on peut toujours dis que les 35 jours c'est le sacrifice ce beaucoup parce ce que le DC est incapable de sortir aller faire…	RN
idi_mp_cdd36	bororo leave in the morning and return in the evening	Le martin quand ils prennent leurs petit déjeuner ils partent. Ils reviennent à partir de 18hrs 17 hrs vous voyez comment ils sont de retour. Le martin a 7 hr ils sortent.	RN
idi_mp_cdd36	bororo leave in the morning and return in the evening	L’heures… vous parlez de l’heure ? Très tout. Vous allez les trouver sur place. Parce ce que quand il prend même leur petit déjeuner ce comme si la fête. Ils sont sur place. Ils se regroupe. Ils prennent ça ensemble. 6 heures comme ça. Ils prennent en famille. Vous arrivez dans une concession vous voyez un papa qui a peut-être 3 ou 4 femmes. Ils épousent beaucoup de femmes. Vous voyez un papa il …	RN
idi_mp_cdd36	transhumance movement	Non les mêmes personnes. Ce toujours les mêmes personnes. Comme celui qu’on est parti regarder son endroit puis quand ils viennent ils garantissent leurs endroits. Quand ils mangent mangent pour 4 mois ils repartent encore. Ils gardent leurs endroit-là. Quand ils reviennent l’année prochaine il aura encore les herbes. Donc ce a peu pres cela. Donc chaqu’un a son territoire.	RN
idi_mp_cdd36	non assistance with doxicycline side effect	L’autre difficultés ce que quand on a l’effet secondaire on ne prend pas rapidement en charge le cas. Récemment j’ai eu de cas des effets secondaire. Un couple, la mairie a eu l’effet secondaire grave pour la doxi. Et sont épouse comme elle allaitait l’enfant a pris le Mectizan et elle a eu l’effet secondaire. Je crois que j’ai déclaré mais on n’a pas manifesté. Je crois parfois prochainement ca …	RN
idi_mp_cdd36	no more insomnia after doxicycline treatment	Je vois que cette fois si les gens comprennent déjà que ce la santé. La première semaine qu’on a pris il avait d’autre qui dormaient ils disaient merde je ne dormais pas. Par exemple moi que j’avais l’insomnie, je ne dormais pas. Je me couchais parfois comme ça que je me retrouvais le martin fatigué que je n’avais pas bien dormir. Mais j’ai dormi. Beaucoup de gens sont dormis.	RN
		e jusqu’ ils disaient qu’ils se sentent lesse pour aller au champ. D’autre ont pris du poids.. Oui. Tellement de poids.	RN
idi_mp_cdd36	sensitisation during ceremonies	Ils ons souvent les fêtes. Donc quand une femme accouche, la naissance, fête de naissance et quand ils veulent dénommer ce la fête. Quand ils veulent célèbre le mariage et le maraboutisme aussi, quand ils veulent devenir marabout – ce la fête. Ce fréquent. Recentment quand l’équipe Sightsavers était descendu, ils avaient assisté une fête là-bas pour leurs sensibiliser.	RN
idi_mp_cdd36	return of result led to confidence	Il y’avais des difficultés parce ce que quand on faisait le test... quand on prenait les petites peaux au niveau du rein, ça durée tellement... Certaines gens se disaient ce pour aller pour autre choses, comme on faisait dans les commentaires pour gâter les choses que ce pour aller ventre aux blancs... C’était pour aller faire... Bonne cette année, on a eu à partager les idées et voir que, il fal…	RN
idi_mp_cdd36	date to give ivm to bororo are prefixed	En sensibilisant, nous sensibilisons quand il y a déjà la date de distribution. On leurs sensibilise, ; on prendre aussi la taille, l’âge. On garde a nous. Bonne quand le produit est déjà prêt. On signale aussi que nous serons de passage pour les distribue, pour les donner leurs médicaments. Ils vont rester sur place. Bonne nous jouons aussi sur leurs calendriers. Parce ce que l’élevage qu’ils fo…	RN
idi_mp_cdd36	need to reinforce sensitisation of onchocerciasis	Donc on doit toujours les explique que ce lui qui vit toujours dans ça doit toujours attendre les conséquences. Ça ne doit pas toujours arriver maintenant. Ne soit pas surpris que le temps que tu seras vieux tu seras aveugle. Et quand tu es déjà aveugle tu peux n’est pas avoir un enfant que vas souvent t’accompagner pour manger s’occuper de toi. Imagine en peu ce que tu peux devenir à ce temps-là…	RN
idi_mp_cdd36	lack or inadequate treatment of ivm side effects	L’autre difficultés ce que quand on a l’effet secondaire on ne prend pas rapidement en charge le cas. Récemment j’ai eu de cas des effets secondaire. Un couple, la mairie a eu l’effet secondaire grave pour la doxi. Et sont épouse comme elle allaitait l’enfant a pris le Mectizan et elle a eu l’effet secondaire. Je crois que j’ai déclaré mais on n’a pas manifesté. Je crois parfois prochainement ca …	RN
idi_mp_cdd36	bad routes to bororo camps	Dernièrement, ceux qui sont en peu éloigner dans l’eau la, comme il y a d’autre qui sont dans l’ile, pour les trouver il faut aller en pirogue. Bonne quand je me ravitailler pour la nourriture je pouvais diviser je compte je vois le nombre de tout; chaqu’un je donne même pour 5 jours. Je les donner pour 5 jour, oui. Je passe de temps en temps vois comment ils prennent le médicament. Après ça je r…	RN
idi_mp_cdd36	door-to-door sensitization for ivm mda	Nous aussi on prenait aussi du temps pour marcher dans les campements. On a pris de la peine parce ce qu’il y a certaines endroit-là ou la moto ne pouvait passe traverse on marchait.	RN
idi_mp_cdd36	camp-to-camp sensitization of bororo to take ivermectin	On utilisons plusieurs façons, plusieurs manière pour leur attraper. Ceux qui venaient a la musque on leurs sensibilise là-bas. Ceux qui sort au quartier on leur sensibilise. Les chefs de quartier quand il est déjà au courant chaque Bororo qu’il voir il passe l’informe. Nous aussi on prenait aussi du temps pour marcher dans les campements. On a pris de la peine parce ce qu’il y a certaines endroi…	RN
idi_mp_cdd36	cdd spent most of their day supporting doxycycline treatment	Puis que ce seulement la martinée qu’on peut attraper le gens. Si on dit dans l’après-midi, ça sera encore grave. Et quand ils sont déjà sensibilisés pour 35 jours de traitement ils surveillent même. Nous sommes aussi obligées ; parce ce que même si on dit que la martinée, il y a toujours le gens qui nous tantent- ce que quelqu’un s’élève le martin il part d’abord au champ. Toi DC tu est obliger …	RN
idi_mp_cdd36	new nomads (bororos) report to village cheifs on arrival	Non les mêmes personnes. Ce toujours les mêmes personnes. Comme celui qu’on est parti regarder son endroit puis quand ils viennent ils garantissent leurs endroits. Quand ils mangent mangent pour 4 mois ils repartent encore. Ils gardent leurs endroit-là. Quand ils reviennent l’année prochaine il aura encore les herbes. Donc ce a peu pres cela. Donc chaqu’un a son territoire.	RN
idi_mp_cdd36	doubt intension of collecting skin sampple	quand on prenait les petites peaux au niveau du rein, ça durée tellement... Certaines gens se disaient ce pour aller pour autre choses, comme on faisait dans les commentaires pour gâter les choses que ce pour aller ventre aux blancs..	RN
idi_mp_cdd36	cdd spend most of their day offering doxycycline treatment	Quand je me lève, je sais que j’ai prévu les déjeuner du malade. Je prends mon cahier, je fais les appels je fuis je note. Je vois celui qui est absent dans la matinée, je note celui qui a déjà pris. Celui qui est absent je suis toujours obliger de rester l’attendre à n’importe quelle heure il va venir. Ce lui qui ne vient pas je nous qui n’est pas venir dans la journée là. Le lendemain je l’info…	RN
idi_mp_cdd36	cdd spent most of their day supporting doxycycline treatment	Quand il faut aller regarder le champ ce dans l’après-midi. Mais quand tu es sûr qu’il y a plus des malades qui viendront prendre les traitement. Quand il y a les malades qui viendront je préfère rester à la maison tout la journée.	RN
idi_mp_cdd36	cdd spend most of their day offering doxycycline treatment	Puis que ce seulement la martinée qu’on peut attraper le gens. Si on dit dans l’après-midi, ça sera encore grave. Et quand ils sont déjà sensibilisés pour 35 jours de traitement ils surveillent même. Nous sommes aussi obligées ; parce ce que même si on dit que la martinée, il y a toujours le gens qui nous tantent- ce que quelqu’un s’élève le martin il part d’abord au champ. Toi DC tu est obliger …	RN
		Les difficultés de DC, ce de connaitre que le 35 jours là le DC n’est pas à lesse. Il est toujours obligé de rester sur place. Toujours obliger. Parce ce que même nous petit trique qu’on nous donne, cela ne veut pas dis que ça peut remplir la ta journée de travail. Non. Nous on peut toujours dis que les 35 jours c'est le sacrifice ce beaucoup parce ce que le DC est incapable de sortir aller faire…	RN
idi_mp_cdd36	bororo camps are far from main community	On a essayé de voir surtout que Mr Donatus (Boni) avais sa moto. Il s’attend pour les carburant ils marche, la ou la moto de peux pas traverser il traverse a pieds. Ils sont partis cette année. A plus de .. peut-être à 18 km en savanne pour sensibilise tout les Bororo. Ils ont fait cela.	RN
idi_mp_cdd36	people went about their daily activity while on treatment	Puis que ce seulement la martinée qu’on peut attraper le gens. Si on dit dans l’après-midi, ça sera encore grave. Et quand ils sont déjà sensibilisés pour 35 jours de traitement ils surveillent même.	RN
idi_mp_cdd36	doxicycline treats skin itches and rashes	Pour ça la majorité reconnaissent déjà que ça aide. Ainsi que moi. J'ai pris. Je ressentais même dans le corps certaines bosses internes ; mais maintenant je vois externes, je ressens que c'est entrain de sortir, de pousser et sortir. Quand ça sort quand tu gratte sa noirci après – même si ça restent noire, ça ne gratte plus, ça ne me gêne pas. Il n’y a pas de problème. Mais on ressent que c'est …	RN
idi_mp_cdd36	bororo camps are dispersed	Parce ce que nous sommes quittés de camp sic aller là-bas. On a recuit seulement même 3 personnes. Il fallait la marcher chaque jour. C’était tellement pénible qu’on vient rester sur place. Nous sommes restés sur place ils sont venu faire tous leur test.	RN
idi_mp_cdd36	cdd visit camp or home many time to distribute ivm	Parce ce que il y a des déplacement. Tu entre dans un ménage que plusieurs personne ne sont pas. Tu es obligé de passer et repasser pour traiter tout le monde de la maison.	RN
idi_mp_cdd36	bororo women and children do housekeeping and prepare food	Parce ce que à 4 heures ils sont déjà debout on entend comment ils pillent, le pilons, le bruit de pillons le mortier la-bas. Ils pillent les trique là-bas... Très tôt le martin ils sont déjà là en train de piller. A 6 heures tout est déjà près. Cette maman qui faire ça a moins seulement qu’elle a ses enfants qui sont déjà grandes. Vous voyez les filles qui sont déjà grandes accoté de maman en tr…	RN
idi_mp_cdd36	body swelling due to filarial	Oui tellement. Les gens grattent tellement le corps, tellement, tellement. Il ya aussi une maladie vraiment qu’on constat qui est vraiment les filaires la que vous parliez. Parce ce qu’il y a des moments que, surtout même moi particulièrement, ça me dérangeait parfois si le grande martin je me lave je mets ma main au froide, ça va même prendre tout le corps, ça fait gonfler tout le corps,.. tout …	RN
idi_mp_cdd36	bororo live in Massangam	Oui parce ce que quand je parlement de 200, ils sont déjà plus. Parce ce que il y a un campement qu’on a enregistré dernièrement je quoi c’était 150.. un groupe comme ca la. Bonne le campement d’Agnoro peut être a 70. Ca ce pour 2 campement. Il y en a encore beaucoup devant.	RN
idi_mp_cdd36	nodules disapprearing with doxicycline treatment	Pour ça la majorité reconnaissent déjà que ça aide. Ainsi que moi. J'ai pris. Je ressentais même dans le corps certaines bosses internes ; mais maintenant je vois externes, je ressens que c'est entrain de sortir, de pousser et sortir. Quand ça sort quand tu gratte sa noirci après – même si ça restent noire, ça ne gratte plus, ça ne me gêne pas. Il n’y a pas de problème. Mais on ressent que c'est …	RN
idi_mp_cdd36	desire to continue taking ivm	Comme ceux qui sont venu me réclamer le Mectizan là, je ne pouvais plus, je pouvais encore donner avec quelle décision? Je ne pouvais pas. Parce ce que quand ils arrivent ils sont informés par les anciennes, ils viennent vers nous nous demander. Bon en ce temps-là on ne peut rien faire… On n’a pas l’autorisation.	RN
idi_mp_cdd36	duration of bororos stay in the community	Ceux qui se sont installée définitivement l’ont 3 ans parce ce que voici la 3e annee et les nouveaux voici déjà un an cette année.	RN
idi_mp_cdd36	improving vision due to ivm treatment	Cette fois si on a vu ça tellement que chez les vieillards. Parce ce qu’il y a une mamam la qui est tellement touche. La gale. De la tête. Une gale qui a rasée la chevelue de la maman jusqu’au …Bonne. Elle ne voyait même plus. On ressentait dans les yeux, Tout les yeux a l’intérieure était tout rouge. Elle ne voyait même plus. Bonne avec le traitement ci ça s’améliore.	RN
idi_mp_cdd34	inadeqaue number of CDD for bororo community	Voilà un point essentiel, en ce qui concerne les Bororos, ils sont nombreux et les trouver sur place est extrêmement difficile. Il faut qu’on ajoute comme je disais tantôt, il faut qu’on ajoute le nombre de DC, c’est moi qui suis le président des DC et comme Donatrice est incapable de faire le boulot seul, déjà que une fois, je suis allé dans un camp Bororo, ils m’ont demandé les médicaments, et …	RN
idi_mp_cdd34	cdd assist people with ivm side effects	tu prends, s’il y a un effet secondaire ou bien les effets secondaires, tu repars encore voir le DC, c’est le DC qui te conduit maintenant chez le chef de centre. Si ça persiste, on monte au district.	RN
idi_mp_cdd34	inadeqaue number of CDD for bororo community	Quand vous regardez un quartier de la chefferie, il n’y a qu’une seule personne là-bas en bas, suivie de moi ici, c’est un peu pénible, nous vivons ici dans l’agriculture, le martin, il faut sortir très tôt pour trouver les gens à la maison. Si tu es seul, avant d’aller voir X là-bas, l’autre va sortir. Et si on était au nombre de quatre par exemple, je prends un exemple, ce n’est pas moi qui emb…	RN
idi_mp_cdd34	some bororos are not known by settled community	Quand on est arrivé là-bas pour faire le test de screening, il a vu le monde là-bas. Pour qu’ils se rassemblent sur place et nous attendent, il y’avait toujours d’autres absents qui ne sortent jamais au quartier. Si tu le vois au quartier, tu vas croire que c’est quelqu’un qui vient d’ailleurs alors qu’il vit dans la communauté.	RN
idi_mp_cdd34	settled commuity leaders resolve conflicts among bororos	Quand la période transhumance arrivent quand la saison sèche arrive, le chef les appelle pour leur dire que maintenant que la transhumance est arrivée, j’ai dit à ma population, ceux qui vivent ici, qui vivent de l’agriculture de mettre les barrières, et vous, quand la transhumance va finir au mois de mars, je ne veux plus voir les bœufs passer ici. Quand ils parlent avec les gens du village, bie…	RN
idi_mp_cdd34	will take doxicycline if meal assistant removed	parce que ça sera très difficile, que quelqu’un prenne le médicament sans manger. Déjà que le médicament dans sa notice, on dit manger avant de prendre. Il va dire que bon, je vais bien prendre le médicament, mais je n’ai pas quoi manger, je vais prendre pour mourir ? et quand il dit comme ça, c’est vrai, nous même, le matin, ma femme fait souvent à manger ici, le matin tu vois quelqu’un comme ça…	RN
idi_mp_cdd34	no need for ivm as not sick	Voilà, il te dit qu’il n’est pas malade, il marche derrière ses bœufs depuis le matin jusqu’en soirée, il n’a pas d’anomalie. Quand tu lui parles encore du mectizan, il sait que ça sort d’où ? il faut le ramener, ramener mais avec le temps peut-être un jour on va arriver à les convaincre eux tous.	RN
idi_mp_cdd34	test review infection	Oui, voilà, je pense que la dernière fois, par rapport à l’époque, on était parti, le résultat n’est jamais venu, on est quand même venu traiter les gens. Cette fois ci, on a fait deux trois jours, le résultat est venu directement. Si on pouvait encore, qu’on fait même directement là, tu prends ton truc tu sais que non, je suis venu on a coupé ma peau, voilà même mon résultat, je suis positif, je…	RN
idi_mp_cdd34	bororos desire to be serve by theirs during health intevention	Mon point clé déjà, je vous ai dit tout à l’heure-là, il faut à tout prix qu’on essaie un peu de convaincre l’un des fils des gens qui vivent en brousse là, un bororo qui pourra être DC et vivre avec nous.	RN
idi_mp_cdd34	meal support facilitate treatment adherence	Leurs points de vue déjà, je vous etes dit tout à l’heure que la majorité des gens partent le matin au champ n’ayant pas mangé. Ça c’est mon village, je ne peux pas cracher sur ça, le matin, avoir 500, 400, prendre le petit déjeuner n’est pas facile, vous-même vous le savez, déjà que même à Yaoundé c’est très difficile même. Je suis à Yaoundé moi aussi, il y a les jours que quelqu’un prend unique…	RN
idi_mp_cdd34	ivm reduce itches and body swellings	Les démangeaisons c’était plus avant. Maintenant les gens se sont habitué à prendre le mectizan jusqu’à ça a disparu. Les peaux de léopard là, comment dirais-je, ça persiste juste, parce que pour que la peau revienne comme avant, c’est un peu difficile, vous voyez un peu ? quand quelqu’un a déjà les tâches là, pour que ça revienne, pour que ça peau revienne encore comme à l’époque, c’est difficil…	RN
idi_mp_cdd34	meal support facilitate treatment adherence	Le monsieur, comment on les appelait la dernière fois, il avait le réservoir de la maladie. Voilà le mot, parce qu’il était à 462 microfilaires dans l’organisme.	RN
		Quel était sa réaction à découvrir qu’il était la manne de la maladie ?	RN
		C’est quelqu’un, quand nous étions petits, on partait à l’école, il était très fort pour pécher, quand vous arrivez, il part lui pécher, il n’a pas lui de problème. Il était même content de savoir qu’il va manger avant de prendre son médicament. Alors que d’habitude il part au champ n’ayant même rien manger. Il était même très fier d’être positif. Il était même très fier.	RN
idi_mp_cdd34	skin problem due to onchocerciasis	La seule maladie qui fait rage ici ce n’est que l’onchocercose parce que il y a trop de mout mout qui picquent les gens ici, ce n’est que ça qui dérange les gens. Ce n’est que la maladie là. Alors, quand ça pique, ça transmet la maladie. Quand vous regardez la communauté, il y a plein de gens qui ont les peaux léopard, d’autres, comme mon père, comme vous régardez là, ça fait deux ans qu’on le tr…	RN
idi_mp_cdd34	poor sight cause by onchcocerciasis	La seule maladie qui fait rage ici ce n’est que l’onchocercose parce que il y a trop de mout mout qui picquent les gens ici, ce n’est que ça qui dérange les gens. Ce n’est que la maladie là. Alors, quand ça pique, ça transmet la maladie. Quand vous regardez la communauté, il y a plein de gens qui ont les peaux léopard, d’autres, comme mon père, comme vous régardez là, ça fait deux ans qu’on le tr…	RN
idi_mp_cdd34	positive feelings of ttd	on a beaucoup amélioré les trucs sur ça, les gens ont apprécié, déjà que quand on prélevait ta peau, on te donnait quelque médicaments, peut-être ça ne va pas te faire mal, mais les médicaments là pourront t’aider à quelques trucs, je prends l’exemple par rapport aux ibus, quand tu pars travaillé, tu es fatigué, tu prends, ça te soulage, même le screening, il y a les gens ici qu’on peut même coup…	RN
idi_mp_cdd34	lack or inadequate treatment of ivm side effects	Voilà, je ne sais pas si ça sera enregistrer, si ça va nuire, voilà le problème maintenant c’est qu’il y a eu un petit problème par rapport à la prise du médicament la dernière fois. L’un de mes DC est venu se plaindre ici chez moi qu’il y a eu deux personnes qui ont eu des effets secondaires, alors, l’apport qu’on leur a apporté n’a pas été fiable, heureusement que c’est deux personnes sont des …	RN
idi_mp_cdd36	bororos immigrate from foreign countries	Avant la est-ce que il connaissait tout ca ?	RN
		Non. Avant ils ne connaissaient pas. Parceque d’où ils sont quittés il n’avez pas tout ce programme la. Il y en a qui sont quitter, d’autre de Nigeria, d’autre.. un peu partout la, comme ce sont de gens qui marchent un peu beaucoup la. La majorité ont fuit la guerre pour venir s’installer ici la. Les difficultés qui se passaient là-bas dans le zones des anglophones là. Comme ils se base au fronti…	RN
idi_mp_cdd36	need to do ivm MDA when bororo are around	Donc l’essentielle ce que ca tombe la période qu’ils sont sur place. En … déjà aparti des le mois de Mars, en saison pluvieuse quand il pleure ils rentrent avec leurs bettes et ils restent sur place.	RN
idi_mp_cdd36	improved vision after doxicycline treatment	Cette fois si on a vu ça tellement que chez les vieillards. Parce ce qu’il y a une mamam la qui est tellement touche. La gale. De la tête. Une gale qui a rasée la chevelue de la maman jusqu’au …Bonne. Elle ne voyait même plus. On ressentait dans les yeux, Tout les yeux a l’intérieure était tout rouge. Elle ne voyait même plus. Bonne avec le traitement ci ça s’améliore.	RN
idi_mp_cdd36	old people not going for transhumance	Ce les jeunes garçons avec les papas qui ont déjà l’âge d’aller. Les femmes restent sur place. Ils reviennent en Mars.	RN
idi_mp_cdd36	bororo camps are constituted by family	Ce en famille, il s’installe toujours en famille. Ce le chef de famille.	RN
idi_mp_cdd36	bad routes to bororo camps	Ce à vous de voir. Comme je vous êtes citée récemment. Il y problème, l’inondation, et vous savez que quand s'il y a pont l’inondation ne peut pas gêner. Vous voyez comment parfois nous traversons parfois à pieds. Récemment on a arrêté les gens… il fallait la pirogue. Ca nous dérange. Parfois, quand il manque de véhicule, il n’y a pas moyen pour atterrir. Ces ça les problèmes. C,est ça les vérita…	RN
idi_mp_cdd36	missed doxycycline doses	C’était comme ça que ça se passé. Bonne j’ai eu les difficultés quand il avait les cas de rattrapage, j’ai expliqué cela a notre superviseur. D’habitue quand il y a des cas des rattrapages je vais toujours les suivre avec leurs déjeuner. Ils ont dit que non c’était déjà prévu je devais seulement garder. Je dis que mais imaginez je peux faire un repas pour toi je garde pour ta journée tu ne passes…	RN
idi_mp_cdd36	skin problem due to onchocerciasis	Bonne parlons en peu de problèmes de la peau chez les Bororos. On voit ça beaucoup plus chez les qui ?	RN
		Cette fois si on a vu ça tellement que chez les vieillards. Parce ce qu’il y a une mamam la qui est tellement touche. La gale. De la tête. Une gale qui a rasée la chevelue de la maman jusqu’au …Bonne. Elle ne voyait même plus. On ressentait dans les yeux, Tout les yeux a l’intérieure était tout rouge. Elle ne voyait même plus. Bonne avec le traitement ci ça s’améliore.	RN
idi_mp_cdd36	bororo leave in the morning and return in the evening	Bonne nous jouons aussi sur leurs calendriers. Parce ce que l’élevage qu’ils font, on ne peut pas les obliger de laisser l’élevage pour le traitement. On voie déjà que le martin a 6hres ils ne sont pas souvent a la maison et quand ils partent ils revient à 18 hrs dans la soirée. On le parle, pour le convaincre qu'a 16 hrs ils soient déjà sur place. Ils reviennent cette fois la a 16 hrs parce que …	RN
idi_mp_cdd36	need to reinforce sensitisation of onchocerciasis	Bonne d’après moi, puis que le chef de centre ne peut pas au même pied d’égalités que le chef de district. Il va falloir former une équipe ou le chef va marcher des portes en portes pour sensibiliser. Parce ce que si déjà ce le chef qui viens dis à telle personne que si tu ne fais pas ton teste je veux te chasser de mon village, les influencer. Je crois en ce temps-là ça va marcher.	RN
idi_mp_cdd36	each bororo camp has a head	Actuellement là, ils n’ont pas encore nomme leurs chef. Si non quand ils sont comme ça, en famille eux meme entre eux eux ils connaissent leur chef. Quand il sont déjà… comme celui si, ils sont nés comme ça dans le ventre de leurs maman 7, le grand frère est comme leur chef bonne en attendant quand les chef du village va nommer leur chef. C'est lui qui va veiller sur eux tous.	RN
		Actuellement la, le chef là je vous êtes montre la vers le haut la, ce celui-ci qui leur regarde. Ce comme s'il est semi Bororo parce ce qui il viens du Nord. Même son épouse est Bororo parce ce qu’elle est de Nord. Ils s’entendent, il parle fulfulde. Leur chef c'est par campement. Ici-là il y a Agnoro et la-bas il y a un autre campement que c'est Alhaji Inoussa que je maitrise. A chaque groupe d…	RN
idi_mp_cdd36	bororo women and children do housekeeping and prepare food	Puisque chez eux les femmes ne font pas des balades aux hazard comme chez nous. Elles sont tellement respectées. Dans leurs campe la femme sorte quand elle part chercher de l’eau. Elles sont toujours là-dedans pour les ménages et tout et tout. Elle s’occupe tellement de leurs époux. Parfois ce sont les époux qui sortent pour aller chercher ce que les femmes vont mettre dans la marmite. Ils ne son…	RN
idi_mp_cdd36	the elderly remain in camps during transhumance	Non ils restent aux camps. Donc les vieillards à partir de 70 an 80 ans. Ils restent surplace.	RN
idi_mp_cdd36	duration of bororos stay in the community	Les gens qui étaient positifs l’avaient déjà fait combien de temps sur place ?	RN
		Ils étaient déjà ici pour 6 mois. Ils sont venus fait leur petit job pour 6 moi et ils ont pris cette traitement, ils ont bénéficié de traitement.	RN
idi_mp_cdd36	men look after cattle and do shopping	Ils se dispersent avec les bœufs ils partent en en savane, ils partent en brousse manger. Mais les femmes rester sur place. Elles font les manage sur place avec les enfants. Les jeunes garçons partent avec papa. Quand il revient ils se rassemble quand il y a le repas. Les repas du martin sont plus réguliers. Puis que quand ils se lèvent seulement pour dire bonjours à papa ce en famille. Ce comme …	RN
idi_mp_cdd36	men look after cattle and do shopping	il sortent…Il y en a d’autres qui partent avec les bœufs en brousse. Les papa qui sortent…Tout à l’heures vous aller les voir rentre avec les sac de couscous, du riz pour faire le ravitaillement. Quand vous les voyez soit ils sortent beaucoup pour les problèmes de la sante pour aller à l’hôpital, soit pour faire le marché.	RN
idi_mp_cdd36	body swellings after taking ivm	Il avait toujours. Toujours. Vous voyez les pieds fantaisie, les faces enfles, les pieds. L’année passe on a donné le médicament... mais j’ai donné à un voisin là elle a fallu me porter plainte. On a combattu.. combattu elle a retrouvé ca sante après avoir même ca santé, elle est venu encore m’apprécié. Parce ce qu’après cela, elle s’établi. Elle a retrouvé ça forme.	RN
idi_mp_cdd36	new nomads (bororos) report to village cheifs on arrival	Puisque quand ils arrivent ils ne peuvent pas entre sans se déclarer a la chefferie. Comme celui-ci. Quand il est venu il se d’abord arrêté à la chefferie du quartier avant qu’on le situe. Ils ne viennent pas au hazard.	RN
		Est-ce qu’il y a un registre la-la (chefferie) avec tous les Bororos ?	RN
		Oui il y a ce registre-là. Il y a un registre pour eux. Vous voyez il part discuter la place parce ce qu'ils ont vu que un nouveau est venu sans passer, il fait comme s’il a voulait la place. On est parti l’arrêté. Donc il s’enregistre d’abord avant d'aller s’installer.	RN
idi_mp_cdd36	desire to continue taking ivm	Tellement. Ils réclament. Ça vaut la peine et ils réclament beaucoup de traitement. Moi quand j’étais encore petit dans mon village chaque année on ne comptait pas moins de 5 aveugles, mais depuis qu’on prend le Mectizan je ne vois plus. Parce ce que quand on dis que quelqu’un est aveugle, il voit flue et quand ile prends le médicament on voie comment la vus deviens encore claire. Alors avant com…	RN
idi_mp_cdd36	improving vision due to ivm treatment	Tellement. Ils réclament. Ça vaut la peine et ils réclament beaucoup de traitement. Moi quand j’étais encore petit dans mon village chaque année on ne comptait pas moins de 5 aveugles, mais depuis qu’on prend le Mectizan je ne vois plus. Parce ce que quand on dis que quelqu’un est aveugle, il voit flue et quand ile prends le médicament on voie comment la vus deviens encore claire. Alors avant com…	RN
idi_mp_cdd36	less blind people after ivm MDAs	Tellement. Ils réclament. Ça vaut la peine et ils réclament beaucoup de traitement. Moi quand j’étais encore petit dans mon village chaque année on ne comptait pas moins de 5 aveugles, mais depuis qu’on prend le Mectizan je ne vois plus. Parce ce que quand on dis que quelqu’un est aveugle, il voit flue et quand ile prends le médicament on voie comment la vus deviens encore claire. Alors avant com…	RN
idi_mp_nom48	bororo paramount ruler	Oui il nous control. Parce ce que pourquoi, le chef Ardo Margo’oh noo ? Oui, il nous control parce ce que quand une réunion sort là-bas, comme là les Bororos, comme là les Bororos ci sortent, quand un problème est tombe là-bas, on est venu me chercher ici. Je suis parti loin là-bas et lui il était là-bas. Quand un problème passe ce lui que je pose la question, il me réponde et je réponde aussi à …	RN
idi_mp_nom48	transhumance movement	Oui ce le même gens qui viennent tous les années. Parce ce que quand quelqu’un a déjà fait son campement, il est déjà au stable, chaque année il vient. Il y a les autre même qui ont déjà fait 20 ans, ils sont sur place. Ils partent ils rentrent, ils partent, il rentre.	RN
idi_mp_nom48	duration of bororos stay in the community	Oui ce le même gens qui viennent tous les années. Parce ce que quand quelqu’un a déjà fait son campement, il est déjà au stable, chaque année il vient. Il y a les autre même qui ont déjà fait 20 ans, ils sont sur place. Ils partent ils rentrent, ils partent, il rentre.	RN
idi_mp_nom48	bororos received order from settled community cheifs	On reçoit l’autre de deux cote parce ce que pourquoi ? Je suis ici de ce côté-ci, l’autre est la-bas, l’autre est la-bas. Et si on dit que bonne il faut que le chef doit se relier on cotise, on va toujours cotiser. (Probe : qui vous êtes nomes ici ?). Ce le chef ici (Makoussap). (Probe : Donc vous êtes plus responsable a lui que Ardo ?) Oui.	RN
idi_mp_nom48	bororos received order from settled community cheifs	Nous somme gouvernées par le chef de Makoussap. Oui chef supérieure de Maladen. Par exemple, comme moi mon patron ce le chef de Makoussap. Le patron de celui qui est à Makakoun ce le chef de village de Makakoun. Et celui qui est à Njijia., ce chef de village de Njijia. Le grand chef Bororo (Ardo) ce celui de Maladen. Maladen ce sur la route de Foumbot. Il couvre ici par tous là – Makoussap, Mayag…	RN
idi_mp_nom48	bororo paramount ruler	Nous somme gouvernées par le chef de Makoussap. Oui chef supérieure de Maladen. Par exemple, comme moi mon patron ce le chef de Makoussap. Le patron de celui qui est à Makakoun ce le chef de village de Makakoun. Et celui qui est à Njijia., ce chef de village de Njijia. Le grand chef Bororo (Ardo) ce celui de Maladen. Maladen ce sur la route de Foumbot. Il couvre ici par tous là – Makoussap, Mayag…	RN
idi_mp_nom48	transhumance movement	Oui il ya les autres Bororos que bonne…Par exemple les autres qui sont qu’ici-là. Ils viennent ils partent. Par exemple comme les Bororos de Maloua là. De Maloua là ils quittent Machoumbit, Maladen, Foumban, ils viennent ici là, ils viennent bruiter les herbes quand le moment arrive, quand la pluie rentre, il monte. Et les autres qui sont ici-là. Ils restent ici. (Probe : est-ce qu’ils viennent t…	RN
idi_mp_nom48	health not improving with doxicycline	Non. Les Bororos on prise rien à changer. Quand il boit ça dure ce fini. C’est toujours comme si'ils n’ont rien bu.	RN
idi_mp_nom48	people take ivm	Non le Mectizan qu’on leur donne, ils croisent a ça parce ce que pourquoi, quand le docteurs quitte déjà de loin ils viennent dans leur campement en brousse, ce n’est pas pour les tuer, ce n’est pas pour leur maltraiter, ce n’est pas pour leur ventre dans le ‘fomla’. Ils prennent parce ce qu’ils servent bien qu’ils sont entre les mains de l’Etat. Quand l’Etat envoie déjà le gens, ils servent bien…	RN
idi_mp_nom48	bororo live in Massangam	Non j’ai seulement dis comme ça. Non ça ne peut pas atteigne 500. Ça ne peut pas atteigne 500. On compt tous avec les enfants ? (C : oui tout le monde). Bonne ça faire 31 personnes, le premier campement ici. Les 31 la c’est seulement un seul père. Un père avec les femmes et les enfants. Donc ils sont en moyen 20 par campement et pour les 17 campement on est dans les 400.	RN
idi_mp_nom48	cdd use translator duirng ivm distribution to nomad	Non ce nous. Nous qui partons. Quand une moto arrive comme ça là, vous partez là-bas. Dès que vous arrivez là-bas vous les dites que bonne on est venu comme ça la ; tout le monde vient, ils viennent rester, quand le docteur parle vous aussi vous lui transforme aussi en fulfulde.	RN
idi_mp_nom48	bororo visit each other in markets, at ceremonies and meetings	Leur mouvement, ce quand leur mairie est la ; tu pars, il invite tout et vous parlez maintenant ils vont comprendre. Probe : le marie là il se déplace quand ?). Leur père, oui. Il y a de fois qu’il y a le marché de Foumban, il y a le marché de Tiyandi, il y a le marché de Maloua, il y a le marché de massangam, Foumbot, Bafia donc ainsi de suite. Ils partent la-bas pour vois leur frère et pour voi…	RN
idi_mp_nom48	camp-to-camp test will improve coverage	Le véritable problème, le problème est seulement qu’il faut que campement par campement, mais vous prenez trop de temps, vous dormez. Dès que vous dormez vous donnez les remèdes même si ces trois campements par jour, vous dormez le lendemain vous continuez. Ainsi de suite.	RN
		Ils peuvent accepter les étrangères chez eux pour dormir ?	RN
		Non. Il n’y a pas des problèmes. Ils aiment trop les étrangères. Vous allez dormir bien, on vous nourrit bien il n’y a pas de problèmes.	RN
idi_mp_nom48	camp leader stay in camp during the day	le père est là-bas couchée. Le père est couché. Quand on a fait sa bruis, le père est là il y a sa brouis, il y a le lait de la vache avec le reste de la nourriture qu’il a mangée. Ce là-bas couvert. Si toi un étranger arrive, on te donne tu manger aussi tu laisses aussi le reste là-bas, l’autre vient aussi il mange toujours. Il se déplace, ce quand il y a un marchée ou biens quand il y a un prob…	RN
idi_mp_nom48	health not improving with doxicycline	Non on peut les expliquer, on les dit que bonne il y a telle maladie, quand s’arrive chez vous c’est comme ça, c’est comme ça. Ils vont biens comprennent. Bonne pour l’avantage, quand vous les soignez ce fini, ils vont connaitre que ça ce le vrai médicament. Et que on soins ça ne finit pas ils vont dis que ça ce le faut. Ils dissent que le remède la, que ce n’est pas le vrai.	RN
idi_mp_nom48	bororo visit each other in markets, at ceremonies and meetings	Oui ils ont leur réunion. Leur réunion ce quand peut-être il y a de mariage, il y a le nom de l’enfant. Quand il y a le nom de l’enfant tous les Bororos se ressemble, tous les mondes. Même si ce hors de Makoussap, même celle de Machoumbit ils viennent.	RN
		Bonne ils font encore réunions sur comment on peut vivre, comment on peut être aider peut-être telle personne, peut-être ses bœufs sont morts, il faut qu’on cotise l’argent on lui donne ou bien on cotise le bœuf on lui surmonte. Oui ils font les réunions comme ça. Ce le moment quand ils relier souvent peut-être dans les lieux de mariage, pour les ‘indereh’. Indereh donc pour mettre le nom de l’en…	RN
idi_mp_nom48	health not improving with doxicycline	Oui les autre dit bonne quand on coupe la viande comme ça, reins, c'est par comment, il y a les autres qui ont fuient même. Les autres même ils ont dit qu’ils ne coupe pas. Bonne jusque ce que je partais même faire problèmes avec les gens. Moi est Boni on est parti fait le problème quelque pas. Ils ont dit que on a tant couper la viande riens ne change. Ils ne savent pas ce qui ils partent fait a…	RN
idi_mp_nom48	refuse test becuase no medicine was offered in previous test	Oui les autre dit bonne quand on coupe la viande comme ça, reins, c'est par comment, il y a les autres qui ont fuient même. Les autres même ils ont dit qu’ils ne coupe pas. Bonne jusque ce que je partais même faire problèmes avec les gens. Moi est Boni on est parti fait le problème quelque pas. Ils ont dit que on a tant couper la viande riens ne change. Ils ne savent pas ce qui ils partent fait a…	RN
idi_mp_set32	cdd attrition and instability	A ce temps-là, il y’avait Boni Donatrice, il y’avait Nchawe, il y’avait encore Madam, c’étaient les DC, il y’avait encore Moudain Harouna. Mais maintenant ce n’est que Boni parce que les autres DC-là ne sont plus là. Ce n’est que Donatrice qui est là, il habite même qu’à Makakoun, c’est un anglophone	RN
		Les autres DC sont partis ou ?	RN
		Ils ne sont plus sur cette liste, donc ça c’est la nouvelle liste. Ils sont toujours là, mais ils ne travaillent plus comme DC	RN
idi_mp_set32	flies bites cause filaria	qui ce sont les mouts mout qui transforment ça dans le sang, ça laisse les microbes et ça rend quelqu’un aveugle.	RN
idi_mp_nom48	bororo leaders authorised participation in ivm MDA or ttd	Tu sers que l’homme Bororo n’est reste pas sur place. Tu ne peux plus arrive dans leur campement et tu ne trouves pas le père, tu leur donne les médicaments ils ne peuvent pas prendre. Sauf les campements que je viens de dit maintenant. Bonne je peux partir parce ce que son mairie est déjà parti à Sanaga sur la route de Yaoundé, il est venu ici dis que voici ma maison, si un problème tombe, il fa…	RN
idi_mp_nom48	bororo camps are dispersed	R : Oui. Parce ce que in y a beaucoup de campement ici. (Probe : il y a beaucoup de campement ?). Il y a 17 campements. Pour les 17 campements là, on peut arriver on trouve peut-être 10 personnes, on peut trouver 5, on peut trouver 8, on peut trouver 9, on peut trouver 20, on peut trouver 4, on peut trouver 5 ainsi de suite. La population de Bororos, tous ceux qui sont sur place (clarification, t…	RN
idi_mp_nom48	people informed in church of intervention	Oui. Comme ici à Makoussap, comme le jour de vendredi bonne chaque vendredi tous les Bororos viennent ils viennent faire la prière. (probe : les femmes et les hommes ?) Non les hommes seulement c’est là-bas que on va les dis que bonne telle il faut le Mectizan comme ça.	RN
idi_mp_nom48	people take ivm	Oui pour ça il n’y a pas de problème. Ils prennent biens. (Probe : il n’y a pas de gens chez eux qui refusent ?) non non non. Bonne il y a qu’à même quelque gens ici gens qui ne veut pas prendre. Mais pas nous ici, pas les Bororos. Ils prennent. (Probe : les gens qui refusent ce	RN
idi_mp_nom48	bororo paramount ruler	On reçoit l’autre de deux cote parce ce que pourquoi ? Je suis ici de ce côté-ci, l’autre est la-bas, l’autre est la-bas. Et si on dit que bonne il faut que le chef doit se relier on cotise, on va toujours cotiser. (Probe : qui vous êtes nomes ici ?). Ce le chef ici (Makoussap). (Probe : Donc vous êtes plus responsable a lui que Ardo ?) Oui.	RN
		Quand Ardo donne les autres ici on suite ?	RN
		Oui. Quand Ardo viens ici quand il y a un problème ici, il faut que on lui téléphone. Quand on lui téléphone comme ça, il vient on lui dit que bonne voilà le problème voilà le problème. Il dit qu’il faut faire comme ça, il faut fait comme ça. (Probe : il vous dit comment fait et il parte ?) Oui.	RN
idi_mp_nom48	bororo are charged higher for services	Non là-bas à l’hôpital. Il n’y a pas de problème. (Probe : le déplacement ?). Non les déplacements d’ici Makoussap c’est 500 frs. Makoussap - Massangam c’est 1000 frs. Bonne comme ce sont les Bororos ils paie 3000 frs d’ici Massangam. (Probe : Pourquoi il y a cette différence?) Bonne ce sont les Bororos. Les gens disent qu’ils ont beaucoup d’argent. Donc ce pour ça qu’on leurs factures comme ça. …	RN
		Bonne revenant en peu sur l’hôpital là. Donc 15000 frs ce pour eux et pour les autres ce différents?	RN
		Non non, pour les autres, ce un peu moins. Oui ce un peu moins.	RN
		Ils savent ça, ils savent que ce comme ça qu’on leur traite ?	RN
		Oui ils savent comme ça. Bonne maintenant quand ils savent comme ça, ils passent. Quand leurs enfants tombent malades ils préfèrent mettre ça sur la moto ils passent. Ce mieux qu’ils partent à l’hôpital central de Massagam.	RN
idi_mp_nom48	health not improving with doxicycline	Probe : les qui refusent ?) Non ce sont les grandes. Même les anglophones même les Bororos. On ne sert pas pourquoi ils refusent. Parce ce qu’ils disent que quand ils avalent la … bonne ça leur faire riens. Donc il n’y a pas les…donc rien ne change. Par exemple comme moi, j’ai les problèmes de vue bonne on a écrit ma part de papier... on a écrit j’ai pris, j’ai pris bonne rien n’a changé. J’ai le…	RN
idi_mp_nom48	camp-to-camp test will improve coverage	Pour traiter tous les Bororos, ce n’est pas difficile parce ce que, pourquoi ? Si vous marcher campement au campement, mais vous prenez du temps, vous prenez du temps, campement par campement vous dormez ici le lendemain vous êtes là-bas le lendemain vous êtes là-bas, mais vous êtes au stable là-bas. Non pas aller et rentre, non. Donc vous arriver dans les campements si vous donner le remède vous…	RN
idi_mp_nom48	refuse test becuase no medicine was offered in previous test	Pour qu’il comprends, bonne, parce ce que les gens ont tant enlever la viande, premier on avait dit que on va enlever la viande, ils ont enlevé la première viande ils sont partis. Ils ont fait des années rentre encore enlever et parti. Voilà l’autre année encore ils ont encore enlevé, ils aiment le remède.	RN
idi_mp_nom48	body itches after taking ivm	Pour le traitement de filaires, ils prennent les Mectizan. Quand ils prennent le Mectizan, ils avalent, ça va un peu diminue. Bonne il y a les autres que quand ils boivent les Mectizan, ça gratte partout. Il ya les autre, ils gonflent partout comme le ballon, les autres même la tête deviens gros.	RN
idi_mp_nom48	participated in the test	Pas que tous les Bororos. Parce ce que comme ils sont beaucoup là, ce n’est pas beaucoup tous les Bororos quand on les donnait les Mectizan. Parce ce qu’il y a les autre qui sont loin. Ils n’arrivent pas à faire. Par exemple comme l’autre ci. Ils ont parlé ici qu’ils sont parti la bas ils ont enlevé la viande ils ont faire ceci ... bonne…	RN
idi_mp_nom48	people informed in church of intervention	Oui. Ce leur père qui. Et ce leur père donc quand vous dites déjà à la mosquée, ce leur père qui part il dit à tous les enfants. Tous les femmes qu’on sera la bas a Makoussap pour le Mectizan	RN
idi_mp_nom48	do not beleive test result and treatment	Oui les autre dit bonne quand on coupe la viande comme ça, reins, c'est par comment, il y a les autres qui ont fuient même. Les autres même ils ont dit qu’ils ne coupe pas. Bonne jusque ce que je partais même faire problèmes avec les gens. Moi est Boni on est parti fait le problème quelque pas. Ils ont dit que on a tant couper la viande riens ne change. Ils ne savent pas ce qui ils partent fait a…	RN
idi_mp_nom48	bororos immigrate from foreign countries	Ils viennent de Foumban, Tiyandi, Yolo, vers Maladen la, vers Mayagoue. (Probe : de nord aussi ?) Oui de nord aussi ils viennent ici. Il y a les nord qui sont la-bas. (Probe : Nigeira ?). Bonne, ceux qui sont du Nigeria, ce sont eaux qui sont ici. Ceux qui sont fendu fendu là. Pour ceux qui ont leurs places ailleurs ils font aussi 3 mois. Ils ont quitté les Nigeria, on les a donnés une place stab…	RN
idi_mp_cdd34	refuse ivermectin for fear of side effect	La première personne qui fait le refus, c’est un jeune, il a mon âge. Alors, quand je vais vers lui, je lui explique le problème, il dit qu’il n’a pas de problème, s’il prend, il va tomber malade. Je prends un exemple, moi-même j’ai pris, pourquoi je ne suis pas tombé malade ? ton père qui t’a accouché venait de prendre, et c’est moi qui lui a offert ça, pourquoi il n’est pas tombé malade ? Jusqu…	RN
idi_mp_nom48	bororos from northern part of Cameroon	Ils viennent de Foumban, Tiyandi, Yolo, vers Maladen la, vers Mayagoue. (Probe : de nord aussi ?) Oui de nord aussi ils viennent ici. Il y a les nord qui sont la-bas. (Probe : Nigeira ?). Bonne, ceux qui sont du Nigeria, ce sont eaux qui sont ici. Ceux qui sont fendu fendu là. Pour ceux qui ont leurs places ailleurs ils font aussi 3 mois. Ils ont quitté les Nigeria, on les a donnés une place stab…	RN
idi_mp_nom48	bororos communicate by telephone	ce qu’ils ont les téléphones et ils vivent là où il y a des réseaux. Ils ne peuvent vivre là il n’y a pas des réseaux. S’il vie comme ça là ils connaissent bien le père est qu’aujourd’hui à tel endroit. Le père les parle tout le temps. Chaque martin ils est au réseaux pour les saluer. Il appelé peut-être la mère il demande comment est la maison, comment sont les enfants.	RN
idi_mp_nom4	bororo chose their leaders	Chez moi à Bankim, le Ardo est choisi par les bororo. Il doit être véridique, intelligent, patient et le pouvoir n’est pas transmis de père en fils.Généralement, le choix du Ardo est déterminé par les bororo qui travaillent dans le gouvernement.	RN
idi_mp_nom4	heard of mectizan from family	C’est quand je parts à l’hôpital qu’on me parle du mectizan. Il y a aussi les gens de ma famille qui vivent ici qui m’en ont parlé.	RN
idi_mp_nom4	duration of bororos stay in the community	nous sortons de Bankim et ça fait juste 01 moi que nous sommes dans ce village. Nous sommes venus voir un notre grand frère qui ici avec sa petite famille.	RN
idi_mp_nom39	bororos desire to be serve by theirs during health intevention	Soit vous nous donnez rendez-vous à la chefferie du village, soit vous prévenez même une semaine avant. De là, le chef du village va transmettre la nouvelle aux chefs de quartiers qui vont contacter les chefs de campements. À partir de là, tout le monde va recevoir le mectizan et aussi tout ce que vous allez nous donner. Les bororo se mobilisent lorsqu’ils donnent le nom au nouveau-né et lorsqu’i…	RN
idi_mp_nom39	lost of trust due to non return of previous test result	Avez-vous déjà été testé ?	RN
		J’ai fait les tests 02 fois. La première fois c’était l’année dernière et je n’étais pas malade, du moins je ne sais pas puisqu’ils sont partis sans revenir nous donner les résultats. La deuxième fois c’est cette année, tout dernièrement quand ton collègue est venu faire le test aux gens de ce village.	RN
idi_mp_nom39	ivm MDA happening in the community	Oui, on avait donné le mectizan à tout le monde.	RN
idi_mp_nom4	bororo community leader resolve bororo conflict	Comment est organisée l’administration dans la communauté bororo ?	RN
		Je ne peux pas généraliser car je suis nouveau dans ce village et par conséquant ne connais pas comment leur administration est organisée. Mais chez moi à Bankim, c’est le président du BOSCOUDA, Association des bororo, qui dirige.	RN
		Quel rôle joue-t-il ?	RN
		Quand un problème survient, il est celui-là qui tranche et lorsque c’est un conflit entre deux communautés, il va rencontrer le roi de la localité. Il travaille aussi avec le gouvernement.	RN
idi_mp_nom39	sensitisation during ceremonies	Les bororo se mobilisent lorsqu’ils donnent le nom au nouveau-né et lorsqu’ils célèbrent un mariage. Ils peuvent être aussi réunis le vendredi à la mosquée ; donc vous pouvez continuer à communiquer comme la dernière fois.	RN
idi_mp_nom39	settled community cdd distribute ivm to brororo	C’est le DC (Amada) qui est venu jusqu’ici nous donner le mectizan. Il donnait 04 ou 03 comprimés par personne et chez les petits enfants, il donnait 01 ou 02.	RN
idi_mp_nom39	people take ivm	À ma connaissance, tout le monde a reçu le mectizan. Je ne sais pas s’il y’en qui n’ont pas pris.	RN
idi_mp_nom39	health not improving with doxicycline	Vos collègues sont venus me donner les comprimés, mais toujours aucun changement.	RN
idi_mp_nom39	adhere to doxicycline treatment	Ils nous arrachaient la peau au niveau des reins et ils disaient aller faire des examens pour voir si on est malade ou pas. Quand ils sont revenus quelques jours après, ils m’ont dit que je suis malade. Alors ils m’ont donné des comprimés que j’ai avalés pendant plus de 04 semaines, mais la maladie est toujours là.	RN
idi_mp_nom39	ivm MDA happening in the community	À ma connaissance, tout le monde a reçu le mectizan. Je ne sais pas s’il y’en qui n’ont pas pris.	RN
idi_mp_cdd36	ivm MDA happening in the community	Tu sais que pour la distribution de Mectizan on prend d’abord le temps pour la recensement parce ce que on ne doit pas donner… tout est noter sur mètre on ne doit pas donner au hasards. On prend d’abord le temps, avec les notre mètre a main on prend les mesure, l’âge et tout et tout. Avant de prendre la totalité et voir les nombre de comprimes qu’on doit rendre avec. Donner les dates du debutatio…	RN
idi_mp_nom39	health not improving with doxicycline	Ils nous arrachaient la peau au niveau des reins et ils disaient aller faire des examens pour voir si on est malade ou pas. Quand ils sont revenus quelques jours après, ils m’ont dit que je suis malade. Alors ils m’ont donné des comprimés que j’ai avalés pendant plus de 04 semaines, mais la maladie est toujours là.	RN
idi_mp_nom4	bororo and settled communty do not understand each other language	C’est leur habitude. Comme les bororo ne parlent que leur langue en majorité, ils ont souvent des difficultés à communiquer avec nous. Pour qu’ils puissent nous comprendre, ils sont obligés d’engager un traducteur afin qu’il leur dise exactement de quoi souffre le patient. C’est pour ça qu’on ne les en veut pas car c’est décevant de notre part de ne parler que notre langue.	RN
idi_mp_nom48	health not improving with doxicycline	Bonne je pris le médicament rien ne…Le premier jour que j’ai d’abord pris ça m’a fait mal. Ça m’a fait mal, mais mon corps pesait. Deuxième jour mon corps ne pesait pas. Mais mes vues ne marcher pas. Parce ce qu’avant de lire il faut je prends le vus la (lunettes) pour mettre.	RN
idi_mp_nom48	health not improving with doxicycline	Bonne pour moi je pris le Mectizan je fais que, rien ne me fait mais ce le vue qui ne voit pas bien. Je bois rien ne me fait – pas de gonflement. Bonne comme on a enlevé le sang, on a enlevé la viande je eu 400…400 combien la… j’oublie. Moi j’étais 04 (call wife to confirme) Bonne j’ai bu le Mectizan..ehmmm, le remède-là, rien ne change sur moi, je suis toujours comme ça	RN
idi_mp_nom48	children keep cattle	Ce les enfants qui marche derrière les bœufs. Le père est là pour marcher partout partout. Les enfants sont là pour garder les bœufs.	RN
idi_mp_nom48	camps not reach during ivm MDA	C’est Boni (Mr Donatus) qui part les donner les médicaments là-bas dans les campements. Il prend sa moto, il marche campement par campement (Probe : il part dans tous les campements ?) Bonne il y a les autres campements qu’il n’arrive pas. Comme ce qui est encore loin loin de coté de Machoumbit la, oui ce toujours à Makoussap - parce que la route est mauvaise. Il faut taper à pied jusqu’à. (Probe…	RN
idi_mp_nom48	camps not reach during ivm MDA	Est-ce qu’ils sont impliqués dans la distributions de Mectizan ?	RN
		Oui. Non. Mais pas de tous. Pas que tous les Bororos. Parce ce que comme ils sont beaucoup là, ce n’est pas beaucoup tous les Bororos quand on les donnait les Mectizan. Parce ce qu’il y a les autre qui sont loin. Ils n’arrivent pas à faire. Par exemple comme l’autre ci. Ils ont parlé ici qu’ils sont parti la bas ils ont enlevé la viande ils ont faire ceci ... bonne…	RN
idi_mp_nom48	body pain after taking doxicycline	Bonne je pris le médicament rien ne…Le premier jour que j’ai d’abord pris ça m’a fait mal. Ça m’a fait mal, mais mon corps pesait. Deuxième jour mon corps ne pesait pas. Mais mes vues ne marcher pas	RN
idi_mp_nom48	bororo visit each other in markets, at ceremonies and meetings	Bonne ce seulement le jour de marche comme ça là. Ce seulement les jours du marché. S’il n’y a pas le marché ils ne voyage pas. Comme le marché de leur bœuf. Leurs vies ce n’est que seulement les bœufs. Ils n’ont d’autre chose. Se seulement les bœufs la donc ils vivent sur ça.	RN
idi_mp_nom48	date to give ivm to bororo are prefixed	Alors comment on faires pour les informer de la distribution de Mectizan?	RN
		Oui pour les (bororo) informer, bonne, chaque vendredi, quand ils arrivent on les informe que bonne tel jours il faut que vous venez comme ça pour qu'on doit vous donner le Mectizan. Il y a l’eau on vous donne à main vous buvez et vous partez. Si vous avez les difficultés peut-être vous gonflez on biens vous… vous venez à l’hôpital le docteur même connait les calmant qu’il va vous donner.	RN
idi_mp_nom48	body swellings after taking ivm	Quand ils prennent le Mectizan, ils avalent, ça va un peu diminue. Bonne il y a les autres que quand ils boivent les Mectizan, ça gratte partout. Il ya les autre, ils gonflent partout comme le ballon, les autres même la tête deviens gros.	RN
idi_mp_nom48	bororo chose their leaders	Pour, voilà, ce quand le chef viens il dit qu’il faut que vous mettez votre chef Bororo. Bonne ce nous allo une réunion ; on fait réunion on dit que bonne ce tel personne qui doit être… maintenant alors on lui arrête alors.	RN
idi_mp_nom48	participated in the test	Pour les Bororo nooo, on a coupé. Non il n’y a pas des Bororos qui on fuit, tous les Bororos là on a coupé leurs viandes.	RN
idi_mp_nom48	bororo leave in the morning and return in the evening	Ok. 6 :30 à 7 :00. Vous allez trouver ils sont sur place, les bœufs sont en train de dormir. Et ils sont là pour causer. Les femmes sont pour faire leur ‘bouilli’ (pap) pour leur préparation. Parce ce que dès qu’ils mangent, 10 :00 comme ça la, allez, les bœufs commence à marcher. Et tout le monde va se disperser. (Probe : ils partent où ?). Bonne il y a les autres qui partent derrière eau (bœufs…	RN
idi_mp_nom48	health not improving with doxicycline	Les gens parlaient que mais quel remède que les gens boivent ça ne marche pas.	RN
		Comment on peut fait davantage pour les amener à prendre en tant que chef ?	RN
		Pour qu’il comprends, bonne, parce ce que les gens ont tant enlever la viande, premier on avait dit que on va enlever la viande, ils ont enlevé la première viande ils sont partis. Ils ont fait des années rentre encore enlever et parti. Voilà l’autre année encore ils ont encore enlevé, ils aiment le remède.	RN
		Pour vous là il faut fait quoi pour qu’ils acceptent si on vient encore ?	RN
		Bonne, pour réagit bonne bien sûr. Les remèdes que vous avez pris avant, qu’est-ce qu’a changer ? Ce ça même leur question. Vont dit que non rien n’est changer. Par exemple comme moi. Rien est changer. Maintenant qu’est-ce qu’il faut fait ? Ce vous-même qui doit connaitre comment on doit faire.	RN
idi_mp_nom48	transhumance movement	le moment qu’il pleuve beaucoup. Comme maintenant, vont marcher avec leur bœuf pour aller dans le Sanaga là. Maintenant les pères vont commencer à marcher. Parce ce que les herbes la ça sera rare. Il faut qu’il parte dans le Sanaga-la. Ce là-bas qu’il y a des bonnes herbes maintenant parce ce que ce frais au bordure de grande cours d’eau. Le père lui-même, quand il part déjà laisser les bœufs ave…	RN
idi_mp_nom48	old people not going for transhumance	le moment qu’il pleuve beaucoup. Comme maintenant, vont marcher avec leur bœuf pour aller dans le Sanaga là. Maintenant les pères vont commencer à marcher. Parce ce que les herbes la ça sera rare. Il faut qu’il parte dans le Sanaga-la. Ce là-bas qu’il y a des bonnes herbes maintenant parce ce que ce frais au bordure de grande cours d’eau. Le père lui-même, quand il part déjà laisser les bœufs ave…	RN
idi_mp_nom48	lost of trust due to non return of previous test result	il a dit que les visiteurs sont partis la-bas on a coupé la viande (skins snip) on a donné le sang, on a amené, il dit qu’ils vont amener les médicaments jusqu’à nous jours personne n’est même pas passe. Ce ça qu’ils sont en train d’explique comme ça là.	RN
idi_mp_nom48	bororo chose their leaders	ehhhh…les Bororo ?...bonne en tout car ils suivent tous les deux côtés. Donc je suis comme l’ambassadeur, donc je suis dans l’ambassade. Lui aussi, lui il est le chef de Bororos. Je suis le chef allogène. Vous avez compris ? Donc ce comme ça.	RN
idi_mp_nom48	camp-to-camp test will improve coverage	Il n’y a pas problèmes. Ce ne peut pas se faire comme ça. Puis que vous quittez le martin, dès que vous arrive là-bas, ils sont là. Vous donnez le médicament vous continue pour arrive dans l’autre campement, maintenant même ils ne sont pas encore quitter les bœufs sont encore coucher. Les bœufs qui sont partir bruitée dans la nuit ils ne se lèvent pas vide pour aller. Dès que vous arrivez vous tr…	RN
idi_mp_set32	presence seasonal farm labourers	à part ceux qui viennent, parce qu’ici, il y a ceux qui viennent seulement travailler derrière les gens, il peut faire un mois, deux mois, le contrat finit, il rentre.	RN
idi_mp_cdd34	no need for ivm as not sick	l’homme bororo est très têtu, d’autres prennent, mais d’autres refusent catégoriquement. Tu leur demande, il te dit que où il sort, il n’y avait pas les mouts mout là-bas, et que même ici en savane, les mouts mout ne viennent pas là-bas parce que la rivière n’est pas à côté. On fait l’effort, on leur explique, bon, ceux qui peuvent prendre, d’autres personnes, ils prennent, mais d’autres refusent…	RN
idi_mp_cdd34	most bororos were not tested	Je pense que ici au village, les gens qui peuvent nous mettre encore nouvellement au boulot, ce sont les Bororo, parce qu’ils ne comprennent pas vite, mais si c’est pour le village, le message passe très bien, il n’y a pas de complication, je ne sais pas ce qu’on va encore leur dire. Déjà que quand la voiture là arrive, même jusqu’aux tout petits enfants comme ça, ils disent que les gens, comme o…	RN
idi_mp_cdd20	settled community unaware of bororo movement	Because them di go with cow for dry season. When them don come back, I need now say make them pass see people way them go them no come back because na mostly for dry season way them di go, go change place.	RN
idi_mp_cdd20	not returning after transhumance	Because them di go with cow for dry season. When them don come back, I need now say make them pass see people way them go them no come back because na mostly for dry season way them di go, go change place.	RN
idi_mp_cdd20	lost of trust due to non return of previous test result	At first last time, argument was bc they came and did screening and did not give them their results. This time around, as we move we gave their results in their hands but the other time they were asking why did the other people not give them their results	RN
idi_mk_set31	no change after taking ivm	Que ça ne sert à rien, depuis que les gens prennent ça a déjà fait quoi ? c’est aussi ça décourage d’autres aussi,	RN
		Okay, on va revenir un peu sur le recensement, quels sont les défis du recensement ? ou alors quel sont les difficultés du recensement, de l’utilisation et la distribution ?	RN
		Oui bon pour le recensement il peut arriver comme ça on peut venir même enregistrer quelqu’un il dit qu’il ne veut pas, que je bénéficie quoi ? tout ce que vous êtes en train de faire, ça vous regarde, il y a ceux qui refusent souvent.	RN
idi_mk_set31	expect better health after doxicycline treatment	Quand ça arrivent comme ça dans un village il y a ceux qui confessent, il y a ceux qui confessent ils disent que c’est le mensonge, alors que d’autres disent que c’est la vérité parce qu’ils ont vu les résultats,	RN
idi_mk_set31	do not beleive onchocerciasis exist	Quand ça arrivent comme ça dans un village il y a ceux qui confessent, il y a ceux qui confessent ils disent que c’est le mensonge, alors que d’autres disent que c’est la vérité parce qu’ils ont vu les résultats,	RN
idi_mp_cdd20	cdd attrition and instability	Because time way hi even bi programme national this people dem di feel discourage. Like other people dem bi don abandon the thing, like Souley, hi bi don deny he say hi no go distribute again. Na me abi don pass for he own side way hi di distribute Mectizan for dey distributam.	RN
idi_mk_set31	ivm reduce itches and body swellings	Quand ça arrive, s’il a pris le mectizan, et quand ils prennent le mectizan, il dit que bon, j’ai pris cette année, cette fois ci je ne me sens plus comme je me sentais avant, je ne me gratte plus comme je me grattais avant. Le mectizan a quand même calmer certains microbes qui me hem-hm !	RN
idi_mk_set31	adhere to doxicycline treatment	Nous sommes un peu nombreux, moi aussi même je fait partir de ceux qui etaient infecté de cette maladie, puisque j’ai pris la doxycicline l’année passée et cette année j’ai pris encore,	RN
idi_mk_set31	community leader asked people to take ivm	Non pourquoi parce que eux même, quand le chef parle, il faut que tout le monde se soumet, raison pour laquelle ils viennent laisser la charge au chef. Et quand le chef parle maintenant même si c’est comment tu vas comprendre ce que le chef est en train de dire, mais quand c’est un comme moi, peut être un messager qui marche en route, il va parler, qui va alors, peut-être les gens ne vont pas s’i…	RN
idi_mk_set31	desire to continue taking ivm	Moi je pense que la distribution du mectizan c’est une bonne chose, ça nous aide beaucoup, j’aimerais que ça continu et que ça nous élimine une fois cette maladie.	RN
idi_mk_set31	participated in the test	Les enfants, les femmes les hommes, tout le monde, même les peuls qui sont en brousse, ils sont venus se faire tester	RN
idi_mk_set31	ivm MDA happening in the community	La distribution ici, ils partent de maisons en maisons, ils arrivent dans une famille, ils commencent d’abord à lister les noms de ceux qui sont à la maison, ils viennent alors commencer par le père la mère les enfants, ils prennent d’abord le tout de la taille, le poids de l’enfant ils commence nt à les donner les comprimés selon l’âge.	RN
idi_mk_set31	flies bites cause filaria	L’onchocercose c’est une maladie, qui disons est provoquée par une mouche qu’on appelle simulie qu’on appelle mout-mout. Bon, ces mout-mouts te piquent, après ils te laissent les microfilaires qu’on appelle les oo, je ne sais pas puisque moi (rires)	RN
idi_mk_set31	adhere to doxicycline treatment	On donnait ça par jour avant qu’on nous donne les comprimés, on nous d’abord, il y avait d’abord un tour qu’on nous donnait, que chaque patient prenne d’abord le déjeuner avant de prendre la doxycicline,	RN
idi_mk_set31	refuse ivermectin for fear of side effect	Ils ont leurs raisons, certains disent, quand ils prennent le mectizan ils ont souvent des petites infections, ils ont des effets secondaires qui les dérangent. Ou tel a pris il est mort parce que c’est le mectizan qui lui a fait ça, il a pris le pied est devenu comme ça, raison pour laquelle certains fuient de prendre le mectizan, c’est seulement la raison là.	RN
idi_mp_cdd20	missed doxycycline doses	But for dry season any morning time you fit go give them. The 7 days be bi na good idea but you no sure whether that 7 days way he say, he don takem he don takeam. You know the people them bi na some kind people way man no know side. Time way you don giveam for 2 weeks so you di go, sometime you want come 2 tablets still dey way that 2 weeks don finish, or sometimes but way the want them way them…	RN
idi_mp_cdd20	ivm MDA happening in the community	for this side, I fit talk say I don’t reach all campement. Because we did take machine we di go na door-to-door. I know all the campement, so I know say we don reach 100%.	RN
idi_mp_cdd20	old people not going for transhumance	Difficulty no go bi for time for dry season if won give carburant like how way I talk so. For dry season na mami and pa dem, pikin dem no go bit. For raining season all man dey.	RN
idi_mp_cdd20	CDD doxicycline treatment support appreciation	Because when time for distribution donc reach me a did put all the other programme them aside, first do the work before I do the other things them. Because you know say na ‘santé avant tout’. Because time way you did sick, no nothing no they way you go doam. When u get good health you fit do all thing way you likam.	RN
idi_mp_cdd20	bororo leaders authorised participation in ivm MDA or ttd	Because we di send news, say we di come tomorrow, pa for house di want comot he talk say them say them di come give medicine tomorrow, wona shidon for one place, even if he no dey, them go takam. Because if mamy them stand for before stand takam pikin them go takam. Na so he di mostly pass.	RN
idi_mp_cdd20	cdd spent most of their day supporting doxycycline treatment	because edi want be so way you need for break down your activities for period. Like me so I did go come back for 2 o’oclock. So e show say make you leave your own activity for make sure say… so na the only…thing that way e disturb for dey	RN
idi_mp_cdd20	bororo leave in the morning and return in the evening	Bc when you go and reach in the camps at a late time, like around 10am, the young ones the chase cows have already left. So the father will say, as I have given all the others, rather than taking back the medicine, I should better leave it.	RN
idi_mp_cdd20	cdd blame for side effects	Bc at first, when we started I have had problem on the 3rd year of my work bc I went and gave medicicn, mectizan to one child, he took it, the next day I went to Bamenda and on coming back, the parents had come to look for me at home that if their child had died, they would have cut me with a machete, that is the mectizan that I came and gave them. So I went there and said, it was not mectizan, t…	RN
idi_mp_cdd20	camps not reach during ivm MDA	Even last time we went to Njinja, others complained that they are in Njinja, chief here, they have programs in their village they don’t call them or inform them. I said no, it’s because we did not yet know that if someone comes and tells them something they will come, now that we have come and you people have agreed that if there is anything we should come and inform you people, anytime when ther…	RN
idi_mp_cdd20	bororos gather in one camp to take ivm	Bc as the bush is you cant be walking with the stick. So when I want to go next time, I will first send information that they should gather at one spot that I am coming at this time so they all gather. Bc if you don’t send the information, on coming all of them must have left.	RN
idi_mp_cdd20	adhere to doxicycline treatment	all people way them be suppose for take doxy, no man nova deny. Because time way we be di bring result, we be say na you go take doxy.	RN
idi_mp_cdd20	bororo leaders authorised participation in ivm MDA or ttd	All man. Because them get some their tradition for dey, time way pa for house don’t start, all man go take. If pa for house deny know say all man go deny.	RN
idi_mp_cdd20	far testing point from bororo camps	we nova test plenty people way no reach for their campement them because them bi they far. Few of them bi come, woman and pikin them no bi fit for walker that distance. And the other one them no bi come because their distance be far for come reach for place way bi they.	RN
idi_mp_cdd20	camp not reach for testing	we nova test plenty people way no reach for their campement them because them bi they far. Few of them bi come, woman and pikin them no bi fit for walker that distance. And the other one them no bi come because their distance be far for come reach for place way bi they.	RN
idi_mp_cdd20	far testing point from bororo camps	if you no tell them the dey were you di pass for each campement, you no go meetup them. Tell them say this day so make them gather them go come. But if you puttam far, women them no go come because only for walka the distance with pikin them, them no go come. But the big big one them go come. Na only few one them go come.	RN
idi_mp_cdd20	camp-to-camp test will improve coverage	I need say make we make someone equip them make I walker door-to-door. Na he go be the best way. For census na so so door-to-doorbecause when we send news say we di come them di wait, we di pass take all their name them. For capture all their them, thing way them makeam last time, na the very thing way we get for makeam. Because them di go with cow for dry season. When them don come back, I need …	RN
idi_mp_cdd20	camp-to-camp sensitization of bororo to take ivermectin	all the bororo, I know the camps bc we go door-to-door to try to make	RN
idi_mk_set31	Ivm provoque illness	Ils ont leurs raisons, certains disent, quand ils prennent le mectizan ils ont souvent des petites infections, ils ont des effets secondaires qui les dérangent. Ou tel a pris il est mort parce que c’est le mectizan qui lui a fait ça, il a pris le pied est devenu comme ça, raison pour laquelle certains fuient de prendre le mectizan, c’est seulement la raison là.	RN
idi_mk_set31	do not beleive test result and treatment	Donc il y a ceux qui veulent comprendre et ceux qui ne veulent pas comprendre ?	RN
		Oui bon, puisque ça ne peut pas manquer, vous savez que ça ne peut pas manquer. Quand ça arrivent comme ça dans un village il y a ceux qui confessent, il y a ceux qui confessent ils disent que c’est le mensonge, alors que d’autres disent que c’est la vérité parce qu’ils ont vu les résultats,	RN
idi_mk_set31	ivm MDA happening in the community	Comme je venais de vous dire, ils ont un registre, quand ils arrivent dans une famille, il faut qu’ils enregistrent le nom du père la mère les enfants, l’âge et tout-tout-tout, ils partent. Ils partent de maison en maisons pour le recensement.	RN
idi_mk_set28	ivm MDA happening in the community	On donne souvent, u adulte comme moi c’est 4 comprimés, les jeunes c’est deux, on avale sur place. Il me donne, je prends l’eau sur place et j’avale avant qu’il ne part. les enfants en bas âges prennent un comprimé, celle dont les seins commencent juste de pousser elle prend deux.	RN
idi_mk_set28	community leaders sensitise people to come for test	On avait reçu la lettre du médecin qui nous informait dessus, il a informé le chef et moi, et nous avons donc demander aux gens de ne pas se déplacer, ceux qui voulaient aller en forêt ce jour, nous leur avons demander de ne pas y aller et d’attendre l’équipe des médecins qui venaient et ils sont venus trouver les gens sur place.	RN
idi_mk_set28	positive feelings of ttd	Non ils étaient fiers de leurs résultats, tout le monde se sentait satisfait, même ceux qu’on était revenu prendre pour aller les tester à l’hôpital, ils étaient revenus très content	RN
idi_mk_set28	community leaders sensitise people to come for test	Non ce n’était pas les jeunes ni les grand mères, notre médecin qui est ici, comme tout arrive chez lui, il est d’abord venu nous informer moi et le chef, et nous avons informer les gens. Ceux qui ont manqué, nous avons également fait le porte à porte pour leur faire sortir et aller se faire tester	RN
idi_mk_set28	refuse ivermectin for fear of side effect	Même si tu es allé au marché et que tu restes sur place. D’autres personnes qui refusent sont ceux qui souffrent de démangeaisons et ceux qui chassent dans la forêt. Il y a ceux qui sont des pêchers qui refusent souvent de prendre parce qu’ils disent que lorsqu’ils vont arriver au marigot ça va déranger et ce qu’il est allé chercher il ne va plus trouver.	RN
idi_mk_set28	ivm reduce itches and body swellings	Les maladies qu’il y a ici à makankoun, c’est par exemple, tu sais quand nous somme arriver ici, la majorité des maladies n’existaient pas encore mais maintenant les maladies se sont augmentés, il y a l’autre qui est sorti que filaire, ça a attrapé trop de gens, même dans ma maison ici, les remèdes que vous êtes venu donner, ça a aidé toute ma famille, même ma femme qui est derrière là, ça les a …	RN
idi_mk_set28	bororo are pre-inform by CDD of ivermectin distribution	Oui ! lorsque on a dit qu’ils vont venir pour la distribution, on , la personne qui vient pour distribuer, il vient d’abord nous informer qu’il va venir pour la distribution. Et comme ça il faut que les gens attendent sur place pour recevoir ces médicaments!	RN
idi_mk_set28	adhere to doxicycline treatment	Il n’y avait rien de difficile parce que les gens prenaient chaque matin. Mais si c’était que les gens sautaient, quand quelqu’un prend, il saute le jour ou bien il ne revient plus ce ça devait faire problème.	RN
idi_mk_set27	ignorance of onchocerciasis	Répondant : c’est vous qui êtes venus avec les filaires ; nous ne savions pas les filaires ici. C’est vous qui êtes venus avec le remède des filaires. Il n’y avait pas le remède des filaires ici.	RN
idi_mk_set27	visual problem in community	quand tu as les filaires, tu vas à l’hôpital ; lorsque ça passé assez de temps dans ton organisme sans être traité, tu deviens aveugle.	RN
idi_mk_set26	flies bites cause filaria	On dit que quand tu as le filaire, la mouche te suce, ça part sur, quand tu as le filaire, la mouche te suce, ça part sur l’autre, ça lui suce et ça rencontre tout le monde	RN
idi_mk_set26	test is painful	Je t’ai parler que si les gens là viennent encore ici je ne peux plus aller là-bas ! la qualité qu’on te coupe la viande là, tu rentres à la maison, le rein te fait mal jusqu’à-jusqu’ à- jusqu’à !	RN
idi_mk_set26	no change after taking ivm	Je t’ai dis quand j’ai les fialres, je commence à me gratter, quand je bois le metizan ça sort, ça s’arrête un peu,	RN
		Hum-hum (acquiescement) ça s’arrête un peu seulement ?	RN
		Ça s’arrête un peu seulement	RN
idi_mk_set26	skin problem due to onchocerciasis	Je t’ai dis quand j’ai les fialres, je commence à me gratter, quand je bois le metizan ça sort, ça s’arrête un peu,	RN
idi_mk_set28	lack or inadequate treatment of ivm side effects	Ça empêche les gens de prendre les remèdes pace que certains disent souvent que lorsqu’ils prennent le médicament ils ont des complications au niveau de la vue. Pour d’autres c’est que lorsqu’ils vont prendre et qu’ils vont tomber malade, ils ne sauront pas quoi faire.	RN
idi_mk_set28	community leader asked people to take ivm	Qu’est-ce qui empêche l’accès à l’information au sujet du mectzan ?	RN
		La difficulté c’est que lorsque celui qui distribue sort informer les gens, peut-être il y a d’autres gens qui le simplifient parce qu’il est jeune, mais nous sommes les adultes et leaders de la communauté, nous mobilisons les gens en les demandant d’honorer la convocation du distributeur sur ce qui concerne la santé parce que si tu n’es pas en santé tu ne peux aller au travail.	RN
		On peut faire comment pour que la distribution se passe mieux que ça ne l’est déjà ?	RN
		Il faut seulement que vous, que les gens qui distribuent, il faut nous les aidions pour renforcer leur travail.	RN
		Les renforcer comment ?	RN
		En informent les gens, en sensibilisant les gens et les encourager à adhérer, enlever la peur dans les cœurs des gens par rapport au médicament	RN
idi_mk_set28	insect transmit onchocerciasis from animals	Que ce soit les moustiques, que ce soit les mout-mouts, les mout-mouts rouges et les mout-mouts noir, ce sont les trois choses qui piquent et donnent la maladie. ça c’est parce que le moustique va se poser sur un animal et suce son sang, et après il vient aussi te piquer. Que ce soit le mout-mout, que ce soit le mout-mout noir qui est dans la forêt, que ce soit le mout-mout rouge qui vie dans les…	RN
idi_mk_set28	Ivm provoque illness	Tomber malade le genre que ça casse ou alors que ça fait apparaitre d’autres maladies auxquelles ils n’auront pas les moyens d’aller se faire soigner de ces derniers.	RN
idi_mk_set31	lack of transparency of ttd process	Bon, la question à poser est que bon moi j’étais négatif l’année passée et cette année encore on a fait le test j’étais encore parmi ceux qui ont pris la doxycicline, je ne sais pas c’est pour ça que je demande, c’est dû à quoi ? si vous pouvez, avant qu’on ne finisse avec le traitement, on avait prélevé mon sang, on a emmené encore au centre, on a prélevé encore le sang, ils sont partis avec jus…	RN
idi_mk_set31	cdd spend most of their day offering doxycycline treatment	Bon ! puisque le, les DC eux sortaient même très tôt le matin, avant que les gens s’apprêtent pour aller au champ ou bien pour aller dans d’autres activité, il distribuait le remède à partir de cinq heure trente, six heures six heures trente quand c’était déjà fait,	RN
idi_mk_set31	people informed in church of intervention	Bon ! nous avons bien réfléchi, je et j’ai fait un culte avec mes, mes chrétiens, je les ai bien parler de ça	RN
idi_mk_set31	people from different ethnicity in Massangam	Bon quand la guerre était finie, il fallait que on les [	RN
		people from Bafia] cherche u endroit là où ils devaient rester, le chef avait demandé qu’ils viennent rester auprès de là où ils sont sortis pour arriver à mener à Foumban, ils ont pris la et ils les ont envoyé ici à makankoun. Donc c’est pourquoi ils ont créé ce village ci.	RN
idi_mk_set31	onchocerciasis awareness	Bon maladies principale qui dérange la population, bon comme je venais de dire, c’est d’abord première des choses le palu, bon après disons les études que les gens ont amené ont dépisté encore les filaires qui nous rendent plus souvent mal à l’aise.	RN
idi_mk_set30	tolerable side effects of ivermectin	quand ils passent ils nous donnent 4 médicaments, quand d’autres prennent ça leur démange, d’autres sont fatigués, et les pieds des autres sont gonflent contrairement aux anciens comme nous. Et cette menace peut durer 2 à 3 jours après tu ne sens plus rien. Au départ ça nous dérangeait mais maintenant on boire sans effet secondaire. Ils nous demandent aussi de passer à l’hôpital en cas de désagré…	RN
idi_mk_set30	fatigue after taking ivm	quand ils passent ils nous donnent 4 médicaments, quand d’autres prennent ça leur démange, d’autres sont fatigués, et les pieds des autres sont gonflent contrairement aux anciens comme nous. Et cette menace peut durer 2 à 3 jours après tu ne sens plus rien. Au départ ça nous dérangeait mais maintenant on boire sans effet secondaire. Ils nous demandent aussi de passer à l’hôpital en cas de désagré…	RN
idi_mk_set30	body swellings after taking ivm	quand ils passent ils nous donnent 4 médicaments, quand d’autres prennent ça leur démange, d’autres sont fatigués, et les pieds des autres sont gonflent contrairement aux anciens comme nous. Et cette menace peut durer 2 à 3 jours après tu ne sens plus rien. Au départ ça nous dérangeait mais maintenant on boire sans effet secondaire. Ils nous demandent aussi de passer à l’hôpital en cas de désagré…	RN
idi_mk_set30	body itches after taking ivm	quand ils passent ils nous donnent 4 médicaments, quand d’autres prennent ça leur démange, d’autres sont fatigués, et les pieds des autres sont gonflent contrairement aux anciens comme nous. Et cette menace peut durer 2 à 3 jours après tu ne sens plus rien. Au départ ça nous dérangeait mais maintenant on boire sans effet secondaire. Ils nous demandent aussi de passer à l’hôpital en cas de désagré…	RN
idi_mk_set30	desire for test	le test était bien car chaque matin avant de prendre le comprimé on te donnait d’abord la nourriture. Je souhaite qu’on relance la campagne dans le but de vérifier si la maladie a été soignée. Même si elle n’a pas été soignée les gens peuvent encore venir se faire soigner à nouveau.	RN
idi_mk_set30	doubt intension of collecting skin sampple	je voulais juste demander que nos chaires qu’on coupe là c’est pour faire quoi ? c’est toujours pour tester le filaire ? si oui ils partent encore où avec sans nous remettre ça ?	RN
idi_mk_set30	poor sight cause by onchcocerciasis	Enquêteur : Raison pour laquelle nous vous demandons si vous saviez pourquoi nous sommes là ? bref est-ce que vous saviez ce que c’est l’onchocercose ?	RN
		Répondant : oui c’est pour le filaire, pour le mal des yeux, ce qui empêche aux gens de bien voir, ça fait aussi gonfler les pieds et ça fait aussi gratter l’appareil génital des hommes.	RN
idi_mk_set30	skin problem due to onchocerciasis	oui c’est pour le filaire, pour le mal des yeux, ce qui empêche aux gens de bien voir, ça fait aussi gonfler les pieds et ça fait aussi gratter l’appareil génital des hommes.	RN
idi_mk_set30	body swelling due to filarial	oui c’est pour le filaire, pour le mal des yeux, ce qui empêche aux gens de bien voir, ça fait aussi gonfler les pieds et ça fait aussi gratter l’appareil génital des hommes.	RN
idi_mk_set30	flies bites cause filaria	on dit souvent que cette maladie est due aux piqures des moustiques, lorsqu’ils te piquent ça te fait gratter le corps.	RN
idi_mp_cdd20	long waiting time for testing	e di disturb some other one, because when you go for some campement and you go for the other one way he don wait soteeeh tire. I means say make you stand for dey begin explain weti way I make you don’t be late.	RN
idi_mp_cdd20	need to reinforce sensitisation of onchocerciasis	Ehmm to me the only thing we can do is to continue to do the sensitization, to tell them (Bororo) how they… what benefit the medicine can bring to you when you take normally… like how you say that they should take for this number of year let the Onchocerciasis gets finish. We need to tell them that if all of us don’t take the medication, like what we want will not... that sickness will not finish…	RN
idi_mp_cdd20	CDD doxicycline treatment support appreciation	Ehmm… the motivation I have inside the work is that, even me inside my family, when I am with my children, when I see someone sick, or my child sick or my wife at home sick, I myself I am not ok. So when you see all those things…look like when I had filarial, since I started taking Mectizan, I don’t feel … like when I bathe with cold water… since I started taking mectizan it has helped me. That’s…	RN
idi_mp_cdd20	desire to continue taking ivm	even that compound that they were not accepting to take.. all of them now when they hear that mectizan is coming, they come and ask me. We have even motivated some other people who did not want to distribute mectizan, they have enter into it	RN
idi_mp_cdd34	poor sight cause by onchcocerciasis	Alors, je prends un exemple, ça c’est mon père, le petit frère à mon père direct, il refusait catégoriquement le mectizan, aujourd’hui, il ne voit plus bien. Quand je vais rencontrer les gens, je prends l’exemple directement sur lui et devant lui. En regardant que quelqu’un ne marche plus, il ne voit plus, d’autres personnes essaient aussi de prendre parce qu’ils ont vu que c’est pénible, d’autre…	RN
idi_mp_cdd34	skin problem due to onchocerciasis	Actuellement, bon, ça se voit à l’œil nu, quand une personne a l’onchocercose, déjà, il y a d’autres personnes qui ne voient pas bien, il y a d’autres dont le corps démange, il y a d’autres qui ont les peaux Léopard, quand tu regardes, c’est parce que les mamans-là ne sont pas sur place, vous allez voir comment les pates ont les taches blanches. Alors, ça veut donc dire que si le traitement ne ve…	RN
idi_mp_cdd34	less blind people after ivm MDAs	Actuellement, bon, ça se voit à l’œil nu, quand une personne a l’onchocercose, déjà, il y a d’autres personnes qui ne voient pas bien, il y a d’autres dont le corps démange, il y a d’autres qui ont les peaux Léopard, quand tu regardes, c’est parce que les mamans-là ne sont pas sur place, vous allez voir comment les pates ont les taches blanches. Alors, ça veut donc dire que si le traitement ne ve…	RN
idi_mp_cdd34	new arrivers are hesitant to take ivermectin	, l’homme bororo est très têtu, d’autres prennent, mais d’autres refusent catégoriquement. Tu leur demande, il te dit que où il sort, il n’y avait pas les mouts mout là-bas, et que même ici en savane, les mouts mout ne viennent pas là-bas parce que la rivière n’est pas à côté. On fait l’effort, on leur explique, bon, ceux qui peuvent prendre, d’autres personnes, ils prennent, mais d’autres refuse…	RN
idi_mp_cdd34	settled commuity leaders resolve conflicts among bororos	Ils préfèrent, quand il y a un problème en brousse, ils viennent ici sur place saisir le chef du village, voire même aller à Massangam sans s’arrêter ici. Mais dire qu’il part encore voir son frère dire qu’il y a tel problème parce que tu es chef, il refuse, ceux d’ici refusent.	RN
idi_mp_cdd34	people never taking ivm did the test	il est revenu ici parce qu’il y avait une poigné de personnes, il étaient six qui refusaient, ils disaient que même si c’est le militaire qui vient, ils ne peuvent pas se placer là-bas. Il est venu avec sa voiture, dieu merci, il a ramené les gens là. Et jusqu’aujourd’hui, chaque fois que nous faisons le commentaire, on pense encore à ça, on fait le commentaire avec notre frère qui a aujourd’hui …	RN
idi_mp_cdd34	need to increase number of CDD	Bon la distribution, bon ce que je peux retirer là-dedans, ce qu’on va faire pour que ça marche encore plus bien, il faut déjà que, qu’on augmente le nombre de DC pour la distribution du mectizan, ça c’est un point primordial, déjà qu’ils ne sont pas nombreux.	RN
idi_mp_cdd34	skin problem due to onchocerciasis	il a les démangeaisons, la peau de léopard, c’est dû au fait qu’il y a les mouts mout qui nous piquent là. Et comme les mouts mout nous piquent, c’est ça qui nous transmet la maladie. Et tout le monde comme ma mère, ma mère aujourd’hui a peut-être 83 ans, et c’est une maman qui a pris depuis que me mectizan est sorti, je ne pense pas qu’elle a raté une seule fois.	RN
idi_mp_cdd20	camps not reach during ivm MDA	Yes. The other time them them no bi di reach campement. Because before I come here the other people them bi only di end them na for quarter here, go them. Now we don go reach there explannam for them and now them understand. The only place way e remain na that side for Njinja. Because man way e go really go… because them really plenty, them nearly dey like the want for Makoussap. Ma own suggest b…	RN
idi_mp_cdd20	date to give ivm to bororo are prefixed	Yes. I know. Time way we don send news say we di come, even pikin them go for bush pa no go shake or pa go go leave women them. For we side for Makoussap, all Bororo them know. For we side no camp no they were them nova take mectizan.	RN
idi_mp_cdd20	desire to continue taking ivm	Yes yes why do I say they are willing, Like when once we are in one camp distributing the drug and someone is passing, he will rush there to ask his own, or ask why I have not passed to his house to give his own. I will tell him, no that your own camp is programmed another day. So they are willing, they know what is mectizan, bc some even ask with their mouth.	RN
idi_mp_cdd20	desire to continue taking ivm	Yes my work as a CDD is to go out, tell people how good the mectizan that we were giving, did work, make them to know, we have made even people that used to refuse to take mectizan, now they have understood that Mectizan is not something that can kill, it does not do anything, it is to make sure that all that filarial, that blindness that disturbs people, other people in the community, let them t…	RN
idi_mp_cdd20	not taking ivm regularly	With bororo people, u know before they were not living with us, it’s just like 5, 4 years that some of them are living with us. So we have tried to contact them, the other ones that are from Yoko and this side for North they knew about Mectizan. So the time we reached at their camps and spoke to them some said they used to take it and others said they don’t come and give them…. Even last time we …	RN
idi_mp_cdd20	duration of bororos stay in the community	With bororo people, u know before they were not living with us, it’s just like 5, 4 years that some of them are living with us. So we have tried to contact them, the other ones that are from Yoko and this side for North they knew about Mectizan. So the time we reached at their camps and spoke to them some said they used to take it and others said they don’t come and give them…. Even last time we …	RN
idi_mp_cdd34	inadeqaute or lack of CDD compensation or motivation	d’autres personnes à l’heure où il faut aller donner le médicament me dire, non Zidane, je ne peux pas laisser d’aller calibrer la tomate, voilà la quanter qui est venue, si je calibre un cajo à 150, si je fais 30 ça fait combien ? je ne peux pas laisser ça pour aller distribuer le mectizan. Il part monter dans la quarter, est ce que je vais l’arrêter ? juste parce qu’il n’y a pas quelque chose. …	RN
idi_mp_cdd34	low literacy leading low onchocerciaisis knowledge	Bon moi je me dis, ici nous considérons les bororos, en tout cas, moi je considère les bororo exactement comme les bœufs, voilà comment nous les considérons, parce que déjà, quand tu lui expliques un truc qui t’arrive, il ne veut pas croire, pour croire à ça, il faut que ça arrive à son frère, alors, il venait d’arriver à Makouossap, même si la cécité là veut arriver, ça ne peut pas arriver en un…	RN
idi_mp_cdd34	do not beleive onchocerciasis exist	Bon moi je me dis, ici nous considérons les bororos, en tout cas, moi je considère les bororo exactement comme les bœufs, voilà comment nous les considérons, parce que déjà, quand tu lui expliques un truc qui t’arrive, il ne veut pas croire, pour croire à ça, il faut que ça arrive à son frère, alors, il venait d’arriver à Makouossap, même si la cécité là veut arriver, ça ne peut pas arriver en un…	RN
idi_mp_cdd34	new arrivers are hesitant to take ivermectin	C’est difficile que quelqu’un arrive quelque part comme ça, on lui dit que tu dois prendre le produit ci, prends seulement. Il faut se poser les questions, je prends pourquoi ? peut-être je prends pour que je meurs, on vient prendre mes bœufs. L’autre m’avait dit ça, que Zidane, si mon enfant ci tombe un peu malade, tu vas confirmer. Alors, moi aussi je lui dis, s’il tombe malade, je vais l’amene…	RN
idi_mp_cdd34	message for test and treat heard	Je pense que ici au village, les gens qui peuvent nous mettre encore nouvellement au boulot, ce sont les Bororo, parce qu’ils ne comprennent pas vite, mais si c’est pour le village, le message passe très bien, il n’y a pas de complication, je ne sais pas ce qu’on va encore leur dire. Déjà que quand la voiture là arrive, même jusqu’aux tout petits enfants comme ça, ils disent que les gens, comme o…	RN
idi_mp_cdd34	far testing point from bororo camps	Je pense que ce ne sont que les bororo-là qui ont manqué le test, parce que le jour il fallait que tout le monde vienne au centre de santé intégré, d’autres ne sont pas venus.	RN
idi_mp_cdd34	bororos did not go for test	Je pense que ce ne sont que les bororo-là qui ont manqué le test, parce que le jour il fallait que tout le monde vienne au centre de santé intégré, d’autres ne sont pas venus.	RN
idi_mp_cdd34	CDD doxicycline treatment support appreciation	je dois faire quelque chose pour ma communauté, et comme je n’ai pas assez de moyen pour faire, pour venir partager les savons, les machettes, je dois passer par là. Voilà pourquoi aujourd’hui je me retrouve, et comme je fais mon travail avec amour, voilà pourquoi je me retrouve président des DC et d’autres DC ont déjà fait plus de 6ans ici, je viens nouvellement d’arriver, je deviens président d…	RN
idi_mp_cdd34	meal support facilitate treatment adherence	je dis, même les gens qui ont été testé positifs jusqu’aujourd’hui disent qu’il y a la mangue qui est tombé du ciel, parce que déjà, en aucun jour vous n’avez jamais compris qu’avant de donner le médicament à quelqu’un il mange d’abord. Je pense que même chez le blanc, je ne pense pas que ça se passe ainsi. Quand tu es malade, c’est toi qui sors l’argent tu achètes ton médicament, mais ici, c’éta…	RN
idi_mp_cdd34	new arrivers are hesitant to take ivermectin	Il y a beaucoup de camps qui refusent	RN
idi_mp_cdd34	new nomads (bororos) report to village cheifs on arrival	Ici à Makouopssap, la première personne a maitrisé tous les campements bororo, c’est le président de développement, parce que quand la saison sèche arrive comme ça, on passe de campement en campement pour leur demander l’argent. Tu ne peux pas aller chez quelqu’un plus de trois fois tu ne connais pas son domicile. Chaque année c’est comme ça que ça se passe. Le chef est un élève, il ne vit pas ic…	RN
idi_mp_cdd34	poor sight cause by onchcocerciasis	Et maintenant, vous dites que la population connait l’onchocercose, qu’est ce qu’elle connait par rapport à cette onchocercose ?	RN
		Déjà que, ici, quand quelqu’un ne voit pas, c’est que tu es mort, je crois qu’on est d’accord là-dessus, parce que celui qui ne voit pas ne peut pas aller puiser de l’eau, ça devient encore une autre charge pour la famille. Ils savent que quand tu as l’onchocercose, la finition de ça c’est la cécité. Quand tu seras aveugle, tu vas vivre comment ? voilà pourquoi les gens se battent, les gens essai…	RN
idi_mp_cdd34	will not take doxicycline if no meal assistant	Est-ce que l’autre là, si on retire la nourriture, si on retire le petit déjeuner, si 100 personnes sont testés positives, ça sera difficile qu’on trouve 50 personnes, vous savez pourquoi ? dans les têtes des gens, ils savent que pour prendre le médicament, il faut manger, subitement on dis qu’il n’y a pas la nourriture, dites-moi un peu, il vont dire que ce sont les DC qui ont gardé cet argent-l…	RN
idi_mp_cdd34	return of result led to confidence	Déjà, moi qui suis président du DC, je suis allé au district, on m’a demandé de rentrer dire à la communauté qu’ils seront là demain pour la proclamation des résultats des examens. Je suis rentré leur dire, aucune personne n’est allé au champ le lendemain du jour, parce qu’on voulait voir si c’est vrai qu’on va venir donner le résultat. Dieu merci, le groupe de docteur est venu, c’était séparé, i…	RN
idi_mp_cdd34	onchocerciasis awareness	Déjà que dans ma vie, je comptais beaucoup faire pour le village par rapport à ma profession, on ne m’a jamais appelé pour être DC, quand j’arrive dans ma localité, je vois que 80% des personnes vivent avec la maladie qu’on appelle l’onchocercose.	RN
idi_mp_cdd34	message for test and treat heard	Déjà c’était un moment agréable parce que les voitures marchaient devant tout le monde de porte en porte pour ramasser les gens, les amener au laboratoire, pour moi, la dernière fois, j’ai même publié ça, les gens, mes amis qui sont un peu partout qui ont eu à jouer avec moi ont fait des commentaires par rapport à ça parce que je filmais comment je courais de porte en porte avec les drivers, on a…	RN
		Et comment ça se passait concrètement le processus de prélèvement ?	RN
		Il y’ avait quatre étapes	RN
		Peut-être un avant qu’on ne parle de ces étapes, revenons un peu sur la sensibilisation, est ce que vous pensez que ce côté spectaculaire de la mobilisation a facilement joué sur la conscience de la population ? vous parliez de l’orchestre, la caravane	RN
		Oui, je pense que si c’était sur 100, 100%, l’orchestre à jour 50%. Parce que très tôt le matin, quand dans un village comme ça, il n’y a pas la, vous constatez, il n’y a pas la lumière ici, c’est difficile que tu entendes la musique jouée quelque part, mais subitement très tôt le matin, tu entends comment le micro, on met le chaud, l’imprésario met le chaud, on chante, on jette les tracts, pour …	RN
idi_mp_cdd34	bororos desire to be serve by theirs during health intevention	Déjà c’est une bonne question, je crois que avant que vous n’en arriviez à ce niveau-là, j’avais déjà ça en idée, je pense que, s’il y a 7 DC à Makouopssap, il faut qu’on infiltre dans ce groupe un bororo parce que, l’homme bororo, quand il parle à son frère, son frère fait l’effort d’écouter. Si on pouvait par exemple trouver un gars bororo qui est disponible. Ils sont là, il y a les gars qui pe…	RN
idi_mp_cdd34	flies bites cause filaria	De deux maintenant, ici au village, l’onchocercose est un facteur qui vit jour pour jour ici. Tu ne peux pas aller à la rivière quand on n’avait pas encore traité la rivière sans que les machins-là ne te piquent.	RN
idi_mp_cdd34	new arrivers are hesitant to take ivermectin	C’est quand il arrive que d’autres font le refus. Qu’il revienne maintenant il nous dit qu’il y a tel camp qui a refusé, si tu peux aller Zidane, tu essaies un peu, voilà, mais chaque fois que ça arrive ici, ils prennent.	RN
idi_mp_cdd20	flies bites cause filaria	When it bites… bc we have explained to them that when these moute-moute bites you when you have the sickness, someone that does not have that lives around you must be affected. So they have understood now.	RN
idi_mp_cdd34	CDD doxicycline treatment support appreciation	Je pense que ma préoccupation ce n’était que ça. La santé de mes gens, de mes patients.	RN
idi_mp_cdd20	return of result led to confidence	Weti way I like na how way them test you the result di come. Youself sef di see your result. I di push you for take your medicine. Because when you see the degree for filarial way I dey your skin, I di push you for go take your medicine because first time them way man no di know he result he just talk say haaaah that one, I di go do weti for they, I no di take that medicine. Na how way them bi br…	RN
idi_mp_cdd20	adhere to doxicycline treatment	This time for doxy, we mostly get na boy them way them don be like 20 years. Because I bi bi na 9 people among that 9 people time 2 woman. Boys them be be 5. 2 them dey way them get na 28 years, some other one get 20. Some other one be be na 10 years with 2 woman them. Pa no be dey, dey….eheh, 3, na 3 woman them be dey dey. All them be taken.	RN
idi_mp_cdd20	missed doxycycline doses	na one man, na that very boy. No I bi di pass for day, take back that house for medicine noo, na for dey way I bi know because time way I bi go for go take the… I meetup one tablet again, he say he don forget he yesterday, how way he don go for farm late come back way I don	RN
idi_mp_cdd20	people went about their daily activity while on treatment	Na for morning time. All Bororo them bi di takam na for morning time. Time way them wakeup for morning time, the first thing them di do, them di cook. So that make all man chop, the one them way them di go for bush make them go. So all them bi di takeam na for morning time. Na only one man, that boy, hi di stay hi now na for Makoussap here. He say he don forget he nova takeam for morning time, co…	RN
idi_mp_cdd20	bororo leave in the morning and return in the evening	Na for morning time. All Bororo them bi di takam na for morning time. Time way them wakeup for morning time, the first thing them di do, them di cook. So that make all man chop, the one them way them di go for bush make them go. So all them bi di takeam na for morning time. Na only one man, that boy, hi di stay hi now na for Makoussap here	RN
idi_mp_cdd20	cdd attrition and instability	Many people refused, they said they can not work without being paid, those kinds of work are good for people like us. But now we have made some people to understand and have accepted to come and work even when no motivation is there, they still come.	RN
idi_mp_cdd20	most bororos were not tested	Ma own main problem bi be na say, places them way I pass, I make that sensibilisation, I write people their name, I tell them say na so I go bi. Them bi di wait we. But after, we don’t realise say we nova do even ¼ of the work way e dey. If wona talk say e pass fine, then ma side, e nova be correct because people them way I bid really likeam say make them contribute for the programme, we nova rea…	RN
idi_mp_cdd20	used ivm to kill head lice	Instead in the community here, they will rather say give me I will drink after, meanwhile they want to grind and apply on their hair	RN
idi_mp_cdd20	bororo on transhumance miss ivm distribution	No, we know when they travel with cattle to faraway places, its during dry season that all of them go. So when we arrive there we know that they have gone bc may be where they have gone they can receive the medication there, so we don’t register their names. Bc when they go like that, they can stay there like 5months before they come back.	RN
idi_mp_cdd20	bad routes to bororo camps	If you want to meet bororro you go to the hill bc they say to live beside water, those mosquitoes and flies will be disturbing cows. So this is the first difficulties that we suffer. And during rainy season, means to go to their place is difficult bc of water. Some time when u want to arrive, water has carried the bridge away, sometimes the water will be such that you can not enter and cross. Tha…	RN
idi_mp_cdd20	camp-to-camp test will improve coverage	if way dey we fit try for go gather people them family to family noo, campement-by-campement, Because for talk say man comot like Njimoleu come for here e go bi hard for hi. So na the only thing way they fit doiam for that test make I be easy for the other people them way them dey far way.	RN
idi_mp_cdd20	bororo camps are far from main community	if way dey way we fit get petrol for puttam for machine, we distribute we no get we problem. Apart from machine, you talk say you walker for foot, you fit make like 4 days for bush way you nova comot	RN
idi_mp_cdd20	participated in the test	I sure say people them don understand because people them come, even the one they way then no di ever gree. Them come do the test them.	RN
idi_mp_cdd20	transhumance movement	from march, early march because when rain don fall for early march like three four time all dem di come back. You know say march, april, may, june, july bi be way rain nova…no you pass yesterday you see.	RN
idi_mp_cdd20	most bororos were not tested	for this other community, them no get no problem. For the other community whether e go need say make them take na 2 people them do door-to-door like how way we di do mectizan hoo. Because if na 2 people one moto fit carry them with small cargo way e go bi, say we di come, people them shidon for this so and so camp we di come. If we make so we go really get all them, yes. But if we di talk na say …	RN
idi_mp_cdd20	camp-to-camp test will improve coverage	For the other community whether e go need say make them take na 2 people them do door-to-door like how way we di do mectizan hoo. Because if na 2 people one moto fit carry them with small cargo way e go bi, say we di come, people them shidon for this so and so camp we di come. If we make so we go really get all them, yes. But if we di talk na say make people them comot for dey come gather for her…	RN
idi_mp_cdd20	community appreciate cdd for distributing ivermectin	if you only want to listen to only what the villagers say then you will feel discourage. So we just do our work bc we don’t want people around you to be sick. But communities motivate us sometimes by saying just do it we know how we will support you, yes, because the chief will say you people should work, I will see how to motivate you people after. Only the words they have given us, is motivatin…	RN
		After that, when they say those motivational talks, they can still give you people something. What do they give you, may be like food, may be they come and clean your house… just name anything they do for you, to appreciate you people, may be after a year or few months after distribution has passed.	RN
		For me , I don’t have, may be the other CDDs have. The only thing I have from them, is that sometime when I am distributing, some fathers see me and say that work that I am doing is fine and that God should give me the strength to continue the work.	RN
idi_mp_cdd20	mostly bororo women and children were tested	Them don test mostly pikin them and woman them. You no say one Bororo man di get plenty woman them, so na mostly pikin and woman them. We don test pikin plenty with woman them. Chef de famille them, you know say when one man get plenty woman them, then pikin them go plenty pass pa them, so we don test mostly pikin and woman them.	RN
idi_mp_cdd20	took more than prescribed tablet of doxicycline	So eeh, I meetup some difficulty there because say some other man they way I don go give, time way I don go give the one for 1 week, he di take na 2 for one day. I fear plenty, because time way I bi come tell me say I don’t finish way I nova make..[one week] I fear because time doctor Cyrille tell hi, I say if he takam so, e no cause any problem for he skin. He talk 2 2 for 5 days. So how way he …	RN
idi_mp_cdd20	improve fatigue after taking doxycycline	So he really like say I want be next time make them no forget for tell he. Because he really want check whether I don reduce or I don finish. So the treatment be really make some other people them be feel fine. So e don make me ma skin light.	RN
idi_mp_cdd20	message for test and treat heard	thing way I bi really likeam na that sensibilisation way them gather people them. Because first time them no bi understand say man way he di take doxi no di take mectizan. So how way them don explain, the way way they explanam – them don understand. So when you di pass now plenty people know say how way I no dey positive, I did wait ma own na Mectizan. Way first time when you reach for people the…	RN
idi_mp_cdd20	CDD doxicycline treatment support appreciation	They will say no, its good this sickness should finish, even little children, as they have explained to them everybody has known the goodness and they are asking for their selves	RN
idi_mp_cdd20	people take ivm	They like to take the mectizan. I have never reached in a camp, and someone says give me when I eat I will dring it, No. When you arrive, and you give the drug, the family head will ask that they should bring water and he makes sure everyone takes it.	RN
		So they don’t say give me let me keep for this other person…?	RN
		No, no there when you give they bring water and drink it there. That’s how they take their own drug. Instead in the community here, they will rather say give me I will drink after, meanwhile they want to grind and apply on their hair.	RN
idi_mp_cdd20	people prepare food for cdd	There at the mbororo camps, when you say you are coming, on reaching there they have cooked for you…	RN
idi_mp_cdd20	cdd visit camp or home many time to distribute ivm	Then the other difficulty, when u reach in the camp, if the family head is not there, the woman will not accept to talk with you, they will say as their father is not there they can not give their names, and so on. It needs that you should go before coming back again. you know bororro are not like us here that, you can enter someone’s compound, even if he is not there his wife tell u..	RN
idi_mp_cdd20	bororo leaders authorised participation in ivm MDA or ttd	Then the other difficulty, when u reach in the camp, if the family head is not there, the woman will not accept to talk with you, they will say as their father is not there they can not give their names, and so on. It needs that you should go before coming back again. you know bororro are not like us here that, you can enter someone’s compound, even if he is not there his wife tell u..	RN
idi_mp_cdd20	camp-to-camp return of results	them bi go na door-to-door. Time way we don reach, we did call pa for house tell he say na you results this, so so and so man for this compound them no meetup filarial for he skin so na mectizan he go take.	RN
idi_mp_cdd20	bad routes to bororo camps	The only difficulties for this period so, na for go reach for dey, problem be dey: water, grass, all that thing. You know say I bi be that time way all, route for go reach for dey, mud, you reach for some place way machine no di gree for walka, e mean say make you walka na with foot. Na the difficulties that.	RN
idi_mp_cdd20	bororo camps are dispersed	The 3 communities… all the bororo, I know the camps bc we go door-to-door to try to make… but the only difficulty in the work is that bororo people donot remain in one place, even if it is someone with his brother. It needs that they should put interval in their body bc people that have cows do not stay in one place. That is why when you come, see bororo camp, like as we are here now, it needs th…	RN
idi_mp_cdd20	bororo and settled communty do not understand each other language	sometime them dr way I bi dey inside I di get difficulties with Bororo them, so I di go shidon they for some time, time way Bororo people done pass I di explain weti way them di talk.	RN
idi_mp_cdd20	refuse ivermectin for fear of side effect	Some people them di ever deny. Like for some campement way we go dey last year that pa say he no go takem. He di fear say if he takam, sleep for bed for morning time way for go walka with pikin them no go bi. So we try for bring he back, Because time way he talk so some pikin them run go bush, na the next day I come give them. Fear say he di fear say time way you don take mectizan, I di broke bro…	RN
idi_mp_cdd20	CDD doxicycline treatment support appreciation	So we just do our work bc we don’t want people around you to be sick.	RN
idi_mp_cdd20	bororos from northern part of Cameroon	So we have tried to contact them, the other ones that are from Yoko and this side for North they knew about Mectizan.	RN
idi_mp_cdd20	people escape the test	So they have understood. But there are some few, like in the community, there are some people that we still force them to take. Even in the Mbororo too. Some other people run away saying they cannot cut my skin. When it happens like that we contact head of family let him try to explain to the man. Now all of them have understood, say all that screening was that let all the population be fine, not…	RN
idi_mp_cdd20	men look after cattle and do shopping	So them bi di usam buy sugar make pap because Bororo man di chop for 5 o’clock so that i want bi around 7 make them go them for bush.	RN
idi_mp_cdd20	mostly bororo women and children were tested	This time for doxy, we mostly get na boy them way them don be like 20 years. Because I bi bi na 9 people among that 9 people time 2 woman. Boys them be be 5. 2 them dey way them get na 28 years, some other one get 20. Some other one be be na 10 years with 2 woman them. Pa no be dey, dey….eheh, 3, na 3 woman them be dey dey. All them be taken.	RN
idi_mk_set26	skin problem due to onchocerciasis	Il y a souvent un temps que j’ai les filaires sur moi, je gratte mon corps, mon corps commence à se gratter, je sens vraiment que j’ai déjà les filaires, en ce temps-là on me donne le mectizan, je bois, ça sort !	RN
idi_mp_set32	settled community unaware of bororo movement	Bon ceux qui viennent pour camper, pour peut-être quelques temps, ils viennent toujours à la chefferie. Mais quand tu les accueilles comme ça, tu crois que peut-être ils sont comme ça venu pour de bon, après un moment, ils vont disparaitre.	RN
		C’est-à-dire que vous maitrisez quand même les gens qui arrivent mais le départ vous ne connaissez pas ?	RN
		Non, quand ils entrent, tu connais qu’ils sont là, mais quand ils sont en train de partir, tu ne connais pas qu’ils sont partis.	RN
		Est-ce qu’il y a un moyen de connaitre les gens qui partent ?	RN
		A part ceux qui entrent et ils font peut-être deux semaines, ou trois semaines, tu ne vas pas les connaitre, mais ceux qui ont déjà fait un an, tu vas les connaitre. Je sais, ils étaient ici dans tel campement, c’étaient les tels.	RN
		Les gens qui ont duré, vous pouvez connaitre mais ceux qui ont fait quelques semaines,	RN
		Ce sont eux que tu ne peux pas. On connaît ceux qui sont nouveaux et ceux qui ne sont pas nouveaux. Quand ils entrent, tu sais que ça c’est un nouveau. Il passe, tu sais qu’il est passé, tu sais qu’il habite ici pour longtemps, tu connais qu’il habite pour longtemps. Parce que ceux qui sont ici, qui habitent avec nous, ils sortent du village, on fait la prière ensemble, ils marchent au quartier p…	RN
idi_mp_set32	expect better health after doxicycline treatment	Ce qui attiré les gens, que, je dois aller prendre les remèdes, c’était la conscience que je dois être guéri, donc il fallait que je me lève le matin, je monte vers celui qui est en train de distribuer les doxi, j’arrive là-bas, je prends mes remèdes, donc j’avais l’amour.	RN
idi_nn_set41	lost of trust due to non return of previous test result	Ni rien, aucun résultat et aucune trace, ils ont plutôt griffé nos chairs et ils sont partis avec. Et plusieurs personnes avaient des craintes. Lorsque celui-ci est arrivé, il a ramené l’esprit des gens et leur a dit que non, les choses changent avec le temps, si c’était comme ça la dernière fois ce que ce qui est maintenant sera différent de ce qui c’était passé.	RN
idi_nn_set41	skin sample intended for mystical power	Les gens s’étaient aussi rassemblé, on a griffé la viande des reins, mais après on n’a plus jamais revu personne et rien du tout. (en claquant les mains). Les gens ont commencé a avoir peur en se disant qu’on aurait pris leur viande pour aller leur faire quelque chose (référence aux pratiques exotériques).	RN
idi_nn_set41	lost of trust due to non return of previous test result	Les gens s’étaient aussi rassemblé, on a griffé la viande des reins, mais après on n’a plus jamais revu personne et rien du tout. (en claquant les mains). Les gens ont commencé a avoir peur en se disant qu’on aurait pris leur viande pour aller leur faire quelque chose (référence aux pratiques exotériques).	RN
idi_nn_set41	people take ivm	Il y a seulement les frères qui avaient voyagé lorsque médicament était arrivé. Tous ceux qui étaient ici en ce moment ont reçu le médicament.	RN
idi_nn_set41	suffering eye pain and itches in community	Il y a le mal des yeux qui dérange les gens, il y a une maladie, mon fils avait ça sur ses pieds, son pied avait noirci et ça grattait beaucoup, mais quand il a pris le mectizan ça ne dérange plus, ça ne gonfle plus et ça ne fait plus rien.	RN
idi_nn_set41	ivm reduce itches and body swellings	Il y a le mal des yeux qui dérange les gens, il y a une maladie, mon fils avait ça sur ses pieds, son pied avait noirci et ça grattait beaucoup, mais quand il a pris le mectizan ça ne dérange plus, ça ne gonfle plus et ça ne fait plus rien.	RN
idi_nn_set41	return of result led to confidence	Ni rien, aucun résultat et aucune trace, ils ont plutôt griffé nos chairs et ils sont partis avec. Et plusieurs personnes avaient des craintes. Lorsque celui-ci est arrivé, il a ramené l’esprit des gens et leur a dit que non, les choses changent avec le temps, si c’était comme ça la dernière fois ce que ce qui est maintenant sera différent de ce qui c’était passé.	RN
idi_nn_set41	positive feelings of ttd	Il n’y avait rien, c’était très bien, celui qui partageait ne s’est pas lassé de le faire et a respecté les jours de traitement. Le traitement était chaque jour et il a respecté cela. il ne partait plus au champ, il faisait seulement ça et nous somme très content, nous somme fier de lui.	RN
idi_nn_set41	cdd spent most of their day supporting doxycycline treatment	Il n’y avait rien, c’était très bien, celui qui partageait ne s’est pas lassé de le faire et a respecté les jours de traitement. Le traitement était chaque jour et il a respecté cela. il ne partait plus au champ, il faisait seulement ça et nous somme très content, nous somme fier de lui.	RN
idi_nn_set41	inadeqaute or lack of CDD compensation or motivation	Il faut seulement dans ce travail qu’ils font qu’ils puissent trouver, ce qui fait souvent que quelqu’un commence un truc et lâche c’est lorsque tu travails sans voir le bénéfice, tu perds ton temps sans voir aucun profit, tu déposes et tu laisses. Et lorsque tu laisses, ça perturbe ceux avec qui tu étais	RN
idi_nn_set41	CDD doxicycline treatment support appreciation	Et ça s’est fait comme il (le DC) l’avait dit. Ceux qui devaient prendre les médicaments ils l’ont fait, ceux qui devaient suivre le traitement ils le faisaient chaque matin, ils mangeaient et on leur donnait le remède jusqu’à la fin, nous tous qui devions prendre le mectizan il nous a tous distribuer, il nous visitait également pour vérifier, de sorte que si quelque chose nous arrivait, il renda…	RN
idi_nn_set41	people take ivm	Comme ils ont travaillé comme ça, ils ont travaillé, le gars-ci a travaillé (parlant du DC), comme il fallait, nous tout nous avons pris le mectizan et il se baladais de porte à porte pour demander à savoir si quelqu’un avait des soucis après avoir pris le mectizan ? on répondait non. Avant ça, on était d’abord venu nous tester ici et c’était passé pour rien	RN
idi_nn_set41	CDD doxicycline treatment support appreciation	Comme ils ont travaillé comme ça, ils ont travaillé, le gars-ci a travaillé (parlant du DC), comme il fallait, nous tout nous avons pris le mectizan et il se baladais de porte à porte pour demander à savoir si quelqu’un avait des soucis après avoir pris le mectizan ? on répondait non. Avant ça, on était d’abord venu nous tester ici et c’était passé pour rien	RN
idi_nn_set41	inadeqaute or lack of CDD compensation or motivation	Celui qui a envie, puisque c’est un sacrifice, tu sais qu’il y a les gens qui n’aiment pas perdre leur temps, par exemple ce garçon (le DC), il sacrifie souvent son travail et fait les efforts pour prendre soins des gens.	RN
idi_nn_set41	CDD doxicycline treatment support appreciation	Il n’y avait rien, c’était très bien, celui qui partageait ne s’est pas lassé de le faire et a respecté les jours de traitement. Le traitement était chaque jour et il a respecté cela. il ne partait plus au champ, il faisait seulement ça et nous somme très content, nous somme fier de lui.	RN
idi_nn_set41	CDD doxicycline treatment support appreciation	Celui qui a envie, puisque c’est un sacrifice, tu sais qu’il y a les gens qui n’aiment pas perdre leur temps, par exemple ce garçon (le DC), il sacrifie souvent son travail et fait les efforts pour prendre soins des gens.	RN
idi_nn_set41	cattle destroycrops	Non ils (Bororo) font pour eux là où ils habitent et nous, on fait le nôtre ici. Il est plutôt fréquent qu’ils viennent nous chercher les problèmes ici où nous travaillons pour nous avec leurs animaux qui mangent nos plantations.	RN
		Vous pensez que vous vivez bien avec eux (bororo)?	RN
		Nous vivons bien avec eux parce qu’il n’y a pas encore eu un problème entre nous comme les bagarres ou les assassinats non ! quand l’animal de quelqu’un vient entrer dans ta plantation et que tu le trouves, tu ne fais rien, tu cherches seulement à savoir à qui il appartient et tu vas à la chefferie et tu portes plainte. Après il est convoqué et on va évaluer les dégâts faits dans ton champ. S’il …	RN
idi_nn_set41	return of result led to confidence	Pour maintenant, quand ils sont venus faire tout ce travail, le temps qu’ils ont mis pour ramener les résultats et commencer le test, on a respecté ce temps et ils ont commencé le traitement et tout le monde était content.	RN
idi_nn_set42	meal support facilitate treatment adherence	Et même si on leur demander de manger chez eux pour venir prendre chez le DC, ils ne vont pas venir chaque jour. En réalité, la nourriture était une grande motivation pour nombreux. Moi personnellement je pourrais prendre si on donne plus à manger, mais pas régulièrement le matin, puisqu’il y a de jours où la dame n’a pas le temps d’aller à la cuisine avant de partir au champ. Dans ce cas toi-mêm…	RN
idi_nn_set42	regret missing test	D’autres ont refusé car ils ne savaient pas le bienfondé, mais aujourd’hui ils regrettent puisqu’ils ont réalisés que ceux qui ont fait n’ont aucun problème, plutôt ils sont pour la plus part guéris.	RN
idi_nn_set42	positive feelings of ttd	Cela a permis de révéler ma maladie. Donc pour moi c’était bien, surtout que je n’ai eu aucun problème suite à cela. Et tout le monde était content du résultat dans la mesure où chacun savait que s’il est positif, on va le soumettre à un traitement. Autre raison de leur contentement était le fait qu’on leur donnait à manger gratuitement pour prendre les comprimés.	RN
idi_nn_set42	meal support facilitate treatment adherence	Cela a permis de révéler ma maladie. Donc pour moi c’était bien, surtout que je n’ai eu aucun problème suite à cela. Et tout le monde était content du résultat dans la mesure où chacun savait que s’il est positif, on va le soumettre à un traitement. Autre raison de leur contentement était le fait qu’on leur donnait à manger gratuitement pour prendre les comprimés.	RN
idi_nn_set42	ivm MDA happening in the community	C’est chaque année qu’on apporte le mectizan. Et pendant la distribution, les DC passent maison par maison pour servir les gens selon les âges et les tailles préalablement relevés lors du recensement.Ils reviennent toujours au moins 02 fois dans les ménages où les gens sont absents, l’objectif étant de ne pas passer l’année sans servir un ménage.	RN
idi_nn_set42	cdd visit camp or home many time to distribute ivm	C’est chaque année qu’on apporte le mectizan. Et pendant la distribution, les DC passent maison par maison pour servir les gens selon les âges et les tailles préalablement relevés lors du recensement.Ils reviennent toujours au moins 02 fois dans les ménages où les gens sont absents, l’objectif étant de ne pas passer l’année sans servir un ménage.	RN
idi_nn_set41	nomad (bororo) and settled community members buy and sell from each other	Nous vivons bien, ils restent et ils regardent leurs bœufs et font aussi leurs travaux. S’ils manquent quelque chose, si c’est l’huile qui les manque, ils sortent, si les femmes qui vendent ici achètent. Ou s’ils ont par exemple le maïs qu’ils cherchent à vendre, si quelqu’un d’ici a l’argent il achète	RN
idi_nn_set42	positive feelings of ttd	Beaucoup sont en train de réaliser maintenant que c’est une bonne chose et taux de participation augmente. Le nombre de ceux qui ont pris le traitement cette année serait le double de ce qu’on avait l’année passée.	RN
idi_nn_set42	participated in the test	Vous savez que dans toute société humaine il y’en a qui fonctionnent toujours en marge des normes. Mais dans l’ensemble, la population s’implique bien. On n’a pas de résistance systématique du genre un quartier qui refuse ou bien une grande famille qui refuse.	RN
idi_nn_set42	majority of people did the test	Vous savez que dans toute société humaine il y’en a qui fonctionnent toujours en marge des normes. Mais dans l’ensemble, la population s’implique bien. On n’a pas de résistance systématique du genre un quartier qui refuse ou bien une grande famille qui refuse.	RN
idi_nn_set42	positive feelings of ttd	Plutôt bien ! C’était du jamais vu qu’on nous apporte des médicaments et de la nourriture en même temps. Loin d’être suspicieux face à cela, la population a plutôt aimé car ce n’est pas facile de trouver à manger si tôt au village.	RN
idi_nn_set42	meal support facilitate treatment adherence	Plutôt bien ! C’était du jamais vu qu’on nous apporte des médicaments et de la nourriture en même temps. Loin d’être suspicieux face à cela, la population a plutôt aimé car ce n’est pas facile de trouver à manger si tôt au village.	RN
idi_nn_set42	people take ivm	La majorité des personnes enregistrées prennent le mectizan, à part les personnes déplacées. Il est rare qu’un DC enregistre 100 personnes sans donner le mectizan à 90 d’entre elles.	RN
idi_nn_set42	Ivm provoque illness	Des gens se plaignent que lorsqu’ils prennent le mectizan ça leur donne des maladies. Mais moi je pense que c’est lorsqu’il trouve la maladie dans le corps qu’il dérange	RN
idi_nn_set42	participated in the test	Beaucoup sont en train de réaliser maintenant que c’est une bonne chose et taux de participation augmente. Le nombre de ceux qui ont pris le traitement cette année serait le double de ce qu’on avait l’année passée.	RN
idi_nn_set41	improving vision due to ivm treatment	Ce que si Dieu le veut, si tu n’arrivais pas à mettre le fil dans le trou d’une aiguille, tu parviens à le faire à cause du mectizan	RN
idi_nn_set41	ivm side effects are taken care of	Ça c’était avant, c’était lorsque quand tu prenais le médicament tu devais toi-même te soigner en cas d’effets secondaire. Mais maintenant quand on donne le remède, tu consomme devant le distributeur et il a la possibilité de connaitre comment ça se manifeste après la prise. Et il peut relayer l’information sur les manifestations après consommation.	RN
idi_nn_set41	positive feelings of ttd	C’était très bien parce que seulement les comprimés que nous avons pris, c’était très bien. Et aussi les autres frères qui avaient la maladie ils ont pris les médicaments chaque matin ici, c’était aussi bien et c’était bien et nous nous étions tous content. Nous remercions beaucoup Dieu	RN
idi_nn_cdd43	people went about their daily activity while on treatment	En ce qui concerne le retard dans leurs activités, j’ai pris des dispositions pour les servir très tôt le matin afin que chacun parte au champ à temps. De ce côté, il n’y a pas eu de problème, surtout que je n’ai pas imposé la présence de tous pour commencer à servir. Chacun arrivait et prenait aussi vite sa nourriture et avale son comprimé. Ainsi je n’ai eu de problème avec personne.	RN
idi_nn_cdd43	resist taking doxicycline treatment	De parmi ceux que j’encadrais, il y a eu un cas de refus. Par 02 fois j’ai essayé de le convaincre sans succès. Alors j’ai soumis son cas au chef de l’aire de santé qui a saisi le district et il lui a été demandé, après des discutions avec ses parents, de quitter la communauté s’il ne veut pas être soigné. Je signal qu’il a pris le comprimé le premier jour du traitement avant de se laisser domine…	RN
idi_nn_cdd43	missed doxycycline doses	De parmi ceux que j’encadrais, il y a eu un cas de refus. Par 02 fois j’ai essayé de le convaincre sans succès. Alors j’ai soumis son cas au chef de l’aire de santé qui a saisi le district et il lui a été demandé, après des discutions avec ses parents, de quitter la communauté s’il ne veut pas être soigné. Je signal qu’il a pris le comprimé le premier jour du traitement avant de se laisser domine…	RN
idi_nn_cdd43	mockery of CDD	D’autres ont souvent bourdé le programme sous prétexte que nous cherchons notre argent à travers eux. Mais j’inscris cela dans le registre de l’ignorance et continu à leur expliquer les enjeux du programme. Puisqu’avant moi le village avait faible taux de consommation de mectizan faut de sensibilité. Et enquête faite, nous avons réalisé que ce sont des accusations du genre qu’on me fait qui pouss…	RN
idi_nn_cdd43	people thinking cdd are working their money	D’autres ont souvent bourdé le programme sous prétexte que nous cherchons notre argent à travers eux. Mais j’inscris cela dans le registre de l’ignorance et continu à leur expliquer les enjeux du programme.	RN
idi_nn_cdd43	cdd visit camp or home many time to distribute ivm	Ce que je tiens à préciser sur le recensement c’est que nous repassons au moins 03 fois dans chaque quartier pour être sur qu’un ménage n’est resté non identifié. Et la même chose est perpétuée dans la distribution.	RN
idi_nn_cdd43	desire for test	En dehors des absents je ne pense que des gens ont refusé. Il y a même une maman du quartier qui avait manqué le test suit au décès de son petit frère qui vient de me demander quand est-ce qu’on va refaire.	RN
idi_nn_cdd43	onchocerciasis awareness	La population Njindja Njigouot est de plus e plus consciencieuse au sujet de la filariose. Même des personnes qui étaient hostiles au mectizan et dernièrement au test s’impliquent déjà davantage. Ce qui veut dire que la population comprend déjà la maladie et les enjeux qui tournent autour. Aujourd’hui au passage de votre véhicule, nombreux venaient déjà croyant que c’est pour faire d’autres tests…	RN
idi_nn_cdd43	skin sample intended for mystical power	J’ai particulièrement aimé le fait qu’on donne des comprimés gratuits aux gens pour soulager leur mal. Aussi ai-je aimé le délai qu’ils ont fixé à 03 jours pour ramener les résultats contrairement à la dernière fois où les résultats ne sont jamais revenus. Cela a permis de dissiper le doute dans les consciences, surtout que c’était en période électorale et d’aucuns redoutaient une campagne de cri…	RN
idi_nn_cdd43	people take ivm	Il nous a été demandé de faire avaler en notre présence et c’est ce que je fais. Mais personne de ma zone n’a refusé de prendre le mectizan, si ce n’est les absents. Et très souvent ces absents viennent revendiquer à leur retour.	RN
idi_nn_cdd43	desire to continue taking ivm	Il nous a été demandé de faire avaler en notre présence et c’est ce que je fais. Mais personne de ma zone n’a refusé de prendre le mectizan, si ce n’est les absents. Et très souvent ces absents viennent revendiquer à leur retour.	RN
idi_nn_cdd43	onchocerciaisis cause by blackfly bites	Il faut déjà dire qu’il n’y a pas d’eau potable dans ce village. Les eaux sont stagnantes et la seule qui soit propre est celle de pluie. Et ces eaux sont le siège des moutmouts qui causent donc l’onchocercose. Non seulement ils causent la maladie mais aussi assure la propagation au sein de la population par des piqures. C’est ce que j’enseigne aux populations et elles sont réceptibles et ne dout…	RN
idi_nn_cdd43	refuse ivermectin for fear of side effect	D’abord j’ai eu un jeune homme qui m’a empêché de faire le marquage sur sa porte. Et il eu fallu la médiation de sa femme pour que son domicile soit marqué. Aussi, j’ai eu à prendre des engagements envers lui pour le traitement en promettant de prendre en charge des cas d’effets secondaires.	RN
idi_mp_set40	bororo and settled communty do not understand each other language	Vous savez qu’on préfère toujours sa langue à celle des autres. Il est vrai que je vois déjà en amitié avec les gens du village, ce qui peut déjà les influencer, mais je pense que l’idéal serait de trouver quelqu’un qui maîtrise leur langue pour mieux leur expliquer les choses et leur faire comprendre qu’ils ne sont pas épargnés par cette maladie.	RN
idi_nn_cdd43	return of result led to confidence	J’ai particulièrement aimé le fait qu’on donne des comprimés gratuits aux gens pour soulager leur mal. Aussi ai-je aimé le délai qu’ils ont fixé à 03 jours pour ramener les résultats contrairement à la dernière fois où les résultats ne sont jamais revenus. Cela a permis de dissiper le doute dans les consciences, surtout que c’était en période électorale et d’aucuns redoutaient une campagne de cri…	RN
idi_nn_cdd43	participated in the test	En dehors des absents je ne pense que des gens ont refusé. Il y a même une maman du quartier qui avait manqué le test suit au décès de son petit frère qui vient de me demander quand est-ce qu’on va refaire.	RN
idi_nn_cdd43	lack or inadequate treatment of ivm side effects	Excusez-moi de vous dire qu’ils y a des jeunes scolarisés qui affichent parfois un comportement réfractaire qui laisse à désirer. Mais dans l’ensemble, on trouve toutes les catégories et genres dans ce problème de sensibilisation. Le brèche que je souhaite faire sur les difficultés en termes de distribution est qu’à des moments, il eu fallu que je fasse des promesses de prise en charge aux popula…	RN
idi_nn_cdd43	new nomads (bororos) report to village cheifs on arrival	Ils sortent généralement de divers endroits et quand ils obtiennent les papiers des autorités du ministère de l’élevage pour la transhumance, ils arrivent ici et se présentent à la chefferie.	RN
idi_nn_nom46	ivm reduce itches and body swellings	ils venaient nous donner le mectizan en fonction de l’Age. Moi j’ai reçu 03 et les enfants ont eues 02 et 01 pour les plus petits. Mon fils souffre des filaires (filariose) et son corps ne cesse de chauffer et les boutons ne font que sortir sur tout son corps. Mais quand il a pris le mectizan, son corps s’est rétablit et ne démange plus. Moi par contre, le mectizan a plutôt provoqué le mal de ven…	RN
idi_nn_nom46	Ivm provoque illness	ils venaient nous donner le mectizan en fonction de l’Age. Moi j’ai reçu 03 et les enfants ont eues 02 et 01 pour les plus petits. Mon fils souffre des filaires (filariose) et son corps ne cesse de chauffer et les boutons ne font que sortir sur tout son corps. Mais quand il a pris le mectizan, son corps s’est rétablit et ne démange plus. Moi par contre, le mectizan a plutôt provoqué le mal de ven…	RN
idi_nn_nom46	testing team did not reach some bororo camps	Ceux qui sont venus faire les tests avaient informé les habitants de Makouopsap et de Makakoun au sujet du test et ceux-ci nous ont prévenus puisque nous sommes avec eux tous les jours. Ca s’est passé deux fois : la première fois, l’année passé, ils ont faits des tests sans nous donner les résultats ni nous donner les comprimés et ; la deuxième fois ils ont fait les tests et quelques jours après,…	RN
idi_nn_nom46	lost of trust due to non return of previous test result	Ceux qui sont venus faire les tests avaient informé les habitants de Makouopsap et de Makakoun au sujet du test et ceux-ci nous ont prévenus puisque nous sommes avec eux tous les jours. Ca s’est passé deux fois : la première fois, l’année passé, ils ont faits des tests sans nous donner les résultats ni nous donner les comprimés et ; la deuxième fois ils ont fait les tests et quelques jours après,…	RN
idi_nn_cdd43	ignorance of onchocerciasis	Vous savez qu’on est en campagne et le niveau de compréhension est relativement bas pour la majorité. Ce qui fait qu’automatiquement on a des cas de réfractions beaucoup plus liés à l’ignorance. Ce qui demande qu’on s’attarde plus sur des personnes afin de les convaincre en douceur. Et cela nous prend plus de temps dans le travail, mais c’est ce qu’il faut pour amener tout le monde à adhérer au p…	RN
idi_nn_cdd43	ivm MDA happening in the community	Tout d’abord, il fallait recenser les potentiels preneurs. Pour ce faire, on marchait de porte en porte avec notre toise pour prendre les tailles des enfants et les moins de 90 cm ne prenaient pas le mectizan. De 90 à 120 prenaient 01 comprimé, de 120 à 130 prenaient 02, de 130 à 140 prenaient 03 et plus de 159 prenaient 04. Ce recensement sera donc conduit au district qui, après évaluation nous …	RN
idi_nn_cdd43	inadeqaute or lack of CDD compensation or motivation	Il faut penser à doter les DC d’un moyen de locomotion, surtout pour les interventions dans les campements bororo. Pour ce qui est de notre communauté, nous allons davantage sensibiliser les bororo chaque fois qu’ils sont parmi nous. Il se pose aussi un problème de langue qui exige souvent qu’on engage un traducteur. Pour cela, il faut qu’on pense à trouver des DC parmi les bororo.	RN
idi_nn_cdd43	expect better health after doxicycline treatment	Pour moi tout était bien. Déjà la population a été mise en confiance à partir de l’année dernière lorsque des cas d’effet secondaires ont été pris en change. Et vous savez qu’en 2015, les gens ont fait des tests sans recevoir des résultats et c’est ce qui explique la réticence de 2017. Mais les efforts de 2017 ont contribué à changer les perceptions dans le village.	RN
idi_nn_cdd43	bororo and settled communty do not understand each other language	Pour ce qui est de notre communauté, nous allons davantage sensibiliser les bororo chaque fois qu’ils sont parmi nous. Il se pose aussi un problème de langue qui exige souvent qu’on engage un traducteur. Pour cela, il faut qu’on pense à trouver des DC parmi les bororo.	RN
idi_nn_cdd43	people thinking cdd are working their money	Nous faisons du bénévolat. Mais lors des réunions de travail, on nous donne des indemnités de transport. Le district dit clairement qu’il ne paye pas les gens pour les soigner. Conscient donc de notre appartenance à cette communauté, on se livre en toute bonté pour sauver nos familles et le reste du village. S’il fallait faire ce travail pour de l’argent, je n’y serais plus depuis longtemps. Je l…	RN
idi_nn_cdd43	inadeqaute or lack of CDD compensation or motivation	Nous faisons du bénévolat. Mais lors des réunions de travail, on nous donne des indemnités de transport. Le district dit clairement qu’il ne paye pas les gens pour les soigner. Conscient donc de notre appartenance à cette communauté, on se livre en toute bonté pour sauver nos familles et le reste du village. S’il fallait faire ce travail pour de l’argent, je n’y serais plus depuis longtemps. Je l…	RN
idi_nn_cdd43	duration of bororos stay in the community	Non ! Ce que je sais c’est qu’ils sont installés dans le village il y a de cela 02 ans environ. Aussi, des vagues mobiles qui font la transhumance sont souvent là pour des durées ne dépassant parfois pas 03 mois. Ils arrivent généralement en cette période (Novembre-Décembre).	RN
idi_nn_cdd43	test pain is tolerable	Les gens ont apprécié. Chacun voulait connaitre son état. Et par rapport aux peurs, certains expliquaient que lorsqu’on se concentre bien, le prélèvement de la peau ne fait pas mal, surtout qu’on mettait l’alcool après sur la blessure avant de bander.	RN
idi_nn_cdd43	expect better health after doxicycline treatment	Les gens ont apprécié. Chacun voulait connaitre son état.	RN
idi_nn_cdd43	cdd sensitized the community	J’ai eu des cas où quelqu’un m’interdit d’enregistrer ses enfants. Et pour le convaincre, je lui fais un exposé sur les risques que courent ses enfants et le danger qu’ils représentent pour les autres enfants traités avec qui ils jouent au quotidien. Cela a marché plusieurs fois.	RN
idi_nn_set42	everyone adhere to doxicycline treatment	Il n’y avait aucun inconvénient, même à 06h, 07h, 08H, bref avant midi, chacun pouvait passer chez le DC prendre son comprimé sans problème ; la nourriture étant déjà prête.	RN
idi_nn_set42	bororo (nomad) attend community meetings	Ils sont impliqués dans les affaires du village : réunions administratives, question de développement.	RN
idi_nn_set42	participated in the test	J’ai reçu une note du sous-préfet me demandant de tenir ma population informée de la campagne de dépistage de l’onchocercose. La lettre portait la date, le jour et l’heure que j’ai aussitôt communiqué dans le village. Et c’est ici à la chefferie que sont déroulées les activités. Toute la population était là, même ceux qui étaient au champ sont revenus nous trouver puisque l’équipe médicale est re…	RN
idi_nn_set42	people take ivm	Je demande aux populations de prendre ce qu’on leur donne comme médicament pour éviter de rependre la maladie car si on soigne les uns et les autres refusent, la maladie ne pourra pas finir. Et ils comprennent déjà puisque le nombre de participants augmente chaque année.	RN
idi_reg_sta19	meal support facilitate treatment adherence	Et puis nous somme passe dans la communaute nous ont dis que ils mangent d’abord avant d’être traiter. Il fallait que ça dure (rire). Il fallait qu’on prolonge ça – les gens souhaitent même être positive pour bénéficier de tous ces a tours – ca ce très intéressant. Et meme a traverse cela, le cas de refuse, cieux qui refusaient depuis longtemps si on les avait proposer ce strategie (rire)… il dev…	RN
idi_reg_sta19	people informed in church of intervention	Et par rapport a la sensibilisation, nous avons cette chance que les autorités religieuses nous facilitent dans leurs mosquées. Les responsable politique pendant les occasions de regroupment. Ils essaie de.. vous voyez.	RN
idi_reg_sta19	skin problem due to onchocerciasis	en terme de morbidite de cette maladies, est ce que vous avez une idee sur le taux ou la prevalence dans la population ? je veux dis ce que la population resent actuellement qu’on peut renvoyait a l’onchocercose ?	RN
		Lorsque un echantillon est preleve dans la communaute on essai par extrapolation, l’etude en 1993 montraient que les charge mf autours de 100%. Par rapport au symptomes ou de plaintes, il ya certain qui se plainte de la depigmentation de la peau que nous appelons regulierement la peau de lizard ou de leopard et puis ça demange, ca gratte qu’on arrive au peau de lizard qu’on retrouve dans certain …	RN
idi_reg_sta19	settled community members relocate within Massangam	District de Massangam et encore voir dans d’autre communaute parce que je sais qu’il y a des communautés dans le District de Fombot, a Njone, a Fessang ou je souhaiterai aussi de voir parce ce que la population bourge trop a l’ouest particulièrement dans le district de massagam ou les éleveurs partent la pour garder les bœufs. S’ils sont infecte la bas, ils arrivent là ou il y a la forte colonie …	RN
idi_reg_sta19	expect better health after doxicycline treatment	Ca serra un facons d’interompre la couche ou la transmission de ce maladies passe. Parce que si on a tuer tout les vers adultes les simulies ne vont plus trouver le mf pour contaminer les autres. Nous attendons fortement, nous souhaitons que ce strategies marche plus que les enquettes a la fin nous montrera. Parceque tout les personnes qui sont tester positive, ils n’ont pas refuse le traitement,…	RN
idi_reg_sta19	adhere to doxicycline treatment	Ca serra un facons d’interompre la couche ou la transmission de ce maladies passe. Parce que si on a tuer tout les vers adultes les simulies ne vont plus trouver le mf pour contaminer les autres. Nous attendons fortement, nous souhaitons que ce strategies marche plus que les enquettes a la fin nous montrera. Parceque tout les personnes qui sont tester positive, ils n’ont pas refuse le traitement,…	RN
idi_reg_sta19	target sensitisation can improve ivm compliance	intensifier l’éducation cet-a-dis que on pourvais fais cette sensibilisation cible et puis on pourvais donner plus de temps au DC de sensibiliser et puis impliquer forcement les responsable de la communautés – les leaders politiques, traditionelle, l’autorites administratifs comme on leur fait souvent, dans ce zone on va multiplier ce séances. Je suis sûr que ça va partir.	RN
idi_reg_sta19	refuse ivermectin for fear of side effect	Au debut de traitement avec l’ivermectin, nous avons les effets secondaires graves, ou les malades avaient des oedemes, peut-etre les incapacites, puis ca meme cree la panique dans la communaute et puis les gens – certain persones on eu peur de prendre le medicaments. On a pris le temps, de la pain pour les explique que les effets secondaires etaient parfois lies au charge microfilariens eleve le…	RN
idi_reg_sta19	inconsistent programme support for ivm MDA in bororo community	Strategie speciale… appui speciale…. Non le programme n’a pas prevu un appui speciale parce que … ce complique parce ce que on devrais mettre l’accent sur eux plus exploser.	RN
idi_reg_sta19	settled community unaware of bororo movement	Oui, ce la population le plus souvent vunérable. Parce ce que le plus souvent ce persons partent vivre au bord de courts d’eau pour leurs bet ; ils partent le plus souvent faire l’agriculture a proximités de cours d’eau ; vous verez que ce les persons le plus expose au piqure des ces simulies parce qu’ils vivent le plus souvent dans cette zone ; ils n’ont pas de DC sur place. Le chef de l’aire dé…	RN
idi_reg_sta19	Ivm MDA during fasting is not conducive	les DC doivent travailler sur la pluie, les DC doivent distribuer pendant la période du jeun. Ca deviens compliquer parce ce que nous parlons désormais de prise supervisée ça veut dis que nous voudrons vois le malades qui bois devant le DC pour être sur que le medicament a été avale. Vous voyait que qaund ce pendant le jeun, les musulman ne peuvent pas avaler le médicament pendant le jeun.	RN
idi_reg_sta19	pressure from partners to complete ivm MDA	Comme on doit boucler la campagne avec le calendrier de partenaires, on doit boucler cette activité dans le mois de septembre avec tous le rapport associe. On se disais pour augmenter la sensibilisation on pouvait un peu allonger la période de la sensibilisation pour permettre a la population d’augmenter la proportion de personnes informée avant la distribution de médicament. On peut augment la p…	RN
idi_reg_sta19	inadeqaute or lack of CDD compensation or motivation	ce que, ce que, nous leur donnons essentiellement le transport quand ils viennent a la formation, essentiellement, nous assurons leurs transports pour qu’ils viennent décharger et le médicament, et les outils de travail, et puis le reste nous demandons toujours a la communauté de les soutenir je prendrais l’exemple le DC qui arrive dans un ménage, s’il trouve que le chef de ménage lui donne un ba…	RN
idi_nn_set45	desire to continue taking ivm	Vous savez bien que lorsqu’une population n’a pas de connaissances précises sur un phénomène, elle ne peut pas y accordé d’intérêt. Il se passe qu’au départ les gens se méfiaient de ceux qui venaient dans le village pour le mectizan, croyant qu’ils pouvaient par ce moyen leur faire du mal. Il a fallu que les premiers courageux comme nous participent au programme pour convaincre par la suite les a…	RN
idi_reg_sta19	cdd attrition and instability	: eehmm (affirmative), il arrive le plus souvent dans un district il n’y a pas des volontaires. Dans certaine communauté on ne trouve pas les volontaires et la compagne doit être mener. Et parfois le chef de l’aire se dis que, bonne comme, telle communauté a plus de volontaires, il essaye de leurs demander de traivail dans un autre communautes la ou on a pas trouvé les DC disponible et les enfant…	RN
idi_reg_sta19	cdd motivated for doxicycline treatment	Les DC, on a trouve que vous l’avaiez tres biens motive, vous voyait que, il sont engage, il sont motive et ils travaillent sans cessent. Vous verrez qu’ils ne se fatiguent pas parce ce que la distribution de la doxycycline ce pour 6 a 7 semaines. Vous voyez que un DC qui prend 1 mois et demie pour aider le malades si ils n'etaient pas motive ca ne devait pas etre possible.	RN
idi_reg_sta19	nomads are expose to onchocerciasis infection	Strategie speciale… appui speciale…. Non le programme n’a pas prevu un appui speciale parce que … ce complique parce ce que on devrais mettre l’accent sur eux plus exploser. Parce ce que la, je voudrais dis que s’il avait même un possibilité d’accompagne avec la lutte anti-vectorielle je dirai même la protection- s’il avais le tenue speciale pour recouvir tout la peau, éviter même le piqure des c…	RN
idi_reg_sta19	poor sight cause by onchcocerciasis	Pour dis que, en fin les populations comprennent déjà qu’il doivent s’impliquer activement, ils doivent prendre des medicaments pour etre a l’abri de dangers, parce ce que dans certain communaute il encore des cas d’aveugles, le cecite definitive sont interessant. Quand vous prennez le cas de Makoussap, la bas on peut denombre suffisament de cas de malvoyant certainement lies a cet maladies, l’on…	RN
idi_reg_sta19	desire to continue taking ivm	Pour dis que, en fin les populations comprennent déjà qu’il doivent s’impliquer activement, ils doivent prendre des medicaments pour etre a l’abri de dangers, parce ce que dans certain communaute il encore des cas d’aveugles, le cecite definitive sont interessant. Quand vous prennez le cas de Makoussap, la bas on peut denombre suffisament de cas de malvoyant certainement lies a cet maladies, l’on…	RN
idi_reg_sta19	inadeqaute or lack of CDD compensation or motivation	Plus le DS est vaste plus le DC va parcourir les distance pour retrouver la communaute. Vous verrez que un DC qui se retrouve a Massangam, a Fossam a parcouru plus de distance que un DC que se retrouve a Bafoussam la ou il peut facilement traiter 300 personne. Ce le probleme que nous rencontrons. Et meme dans la distribution nous pouvons dis que nous prennons le meme quota, parce ce que le DC qui…	RN
idi_reg_sta19	CDD sensitization not sufficient	Parce ce que on a compris que parfois on maintient certaines positions par l’ignorance. Parfois les DC qui va vers eux n’on pas beaucoup d’arguement pour convaincre ces personnes tres dur.	RN
idi_reg_sta19	nomads are expose to onchocerciasis infection	Oui, ce la population le plus souvent vunérable. Parce ce que le plus souvent ce persons partent vivre au bord de courts d’eau pour leurs bet ; ils partent le plus souvent faire l’agriculture a proximités de cours d’eau ; vous verez que ce les persons le plus expose au piqure des ces simulies parce qu’ils vivent le plus souvent dans cette zone ; ils n’ont pas de DC sur place. Le chef de l’aire dé…	RN
idi_reg_sta19	female CDD are better accepted	Oui, barrières, je voudrais revenir sur les difficultés de la compagne. Les difficultés de la compagne vont de recensement, traitement. Je dirai nous somme entrain de vouloir contourne certain de ce difficultés comme barrière culturelle. Il est plus aisé d’un homme de revenir voie que son epouse est en train de discuter avec une femme la ca passe. Ce qu’il reviens sur le choix de DC. Qaund ce la …	RN
idi_reg_sta19	return of result led to confidence	Oui Quand on est allée vers eux pour dis pourquoi vous refusez, parce ce que il y a eu des enquête avant vous et il semble que les résultats d’était pas remis. Ils ne savaient pas leurs statu – ils étaient confus la. On se dit que ça pouvaient être l’un de raison pour laquelle gens refuse et comme vous tester sur place on le donne le résultat ce qu’a même encourageant. Certains qui refusaient de …	RN
idi_reg_sta19	lost of trust due to non return of previous test result	Oui Quand on est allée vers eux pour dis pourquoi vous refusez, parce ce que il y a eu des enquête avant vous et il semble que les résultats d’était pas remis. Ils ne savaient pas leurs statu – ils étaient confus la. On se dit que ça pouvaient être l’un de raison pour laquelle gens refuse et comme vous tester sur place on le donne le résultat ce qu’a même encourageant. Certains qui refusaient de …	RN
idi_reg_sta19	inadeqaute or lack of CDD compensation or motivation	Oui nous avons discuté avec les mairies, les personnels de la sante, les membres de la communauté de trouver d’autre moyens pour motiver les DC. On se dit que avec les mairies, il avaient de resources, ils pouvaient prélever même le franc symbolique pour motive ces distributeurs communautaires, ils pouvaient trouver les circumstances, les occasions pour celebrer ces DC meme dans les villages et a…	RN
idi_reg_sta19	onchocerciasis diagnosed in health facilities	Nous avons eu quelque cas quand on suspect ce maladies on les envoyé faire la biopsie a l’hôpital, dans les laboratoires et ils mettent en exergue ce mf- plus d’une fois en dehors même des enquêtes parasitologie qu’on mènent quand les patients a des signes qui orient vers cet maladie, on est obliger de demander au formation sanitaire de faire des biopsie cutanee et le plus survant ce résultat ser…	RN
		oui, nous avons… ca viens dans les district de Massangam, dans le district de Foumbot essentiellement.	RN
idi_reg_sta19	low literacy leading low onchocerciaisis knowledge	Les études faites jusqu’alors ne spécifie pas les communautés mais on retrouve des individus dans toute les couches qui refusent. L’étude n’a pas dit qu’il y un groupe. Moi je voudrais plutôt dis que ce souvent le niveau de comprehension, de l’éducation que influence parce ce que moins on est instruit moins on comprends. On se dis ameliorer l’education, l’information pourvais améliorer - intensif…	RN
idi_nn_set45	new arrivers are hesitant to take ivermectin	Vous savez bien que lorsqu’une population n’a pas de connaissances précises sur un phénomène, elle ne peut pas y accordé d’intérêt. Il se passe qu’au départ les gens se méfiaient de ceux qui venaient dans le village pour le mectizan, croyant qu’ils pouvaient par ce moyen leur faire du mal.	RN
idi_mp_set40	need to reinforce sensitisation of onchocerciasis	Vous pouvez m’impliquer et me donner des outils techniques même de faire ce travail au sein de ma famille religieuse. Labà, il y’aura une compréhension et une adhésion d’un autre genre. Et on peut faire pareil pour les Musulmans. Il s’agit de nous former sur la maladie afin qu’on ajoute ces informations à notre étude théologique pour mieux faire passer le message.	RN
idi_nn_set45	fear malecious intension for ivm MDA	Vous savez bien que lorsqu’une population n’a pas de connaissances précises sur un phénomène, elle ne peut pas y accordé d’intérêt. Il se passe qu’au départ les gens se méfiaient de ceux qui venaient dans le village pour le mectizan, croyant qu’ils pouvaient par ce moyen leur faire du mal.	RN
idi_nn_set44	improving vision due to ivm treatment	quand on prenait le mectizan on ne rencontrait plus trop de problèmes surtout par rapport aux maladies qui sévissaient, moi par exemple je n’arrivais plus à regarder au loin, il y avait des choses qui passaient sur mes yeux comme les chenilles mais pour le moment je ne vois plus, ce sont les informations qu’ils passent souvent nous donner : « il faut prendre les mectisans pour lutter contre ces m…	RN
idi_nn_set44	participated in the test	Quand nous sommes arrivés nous sommes allés là où on prélevait la chaire, on l’a fait on a fait des examens, les gens ont fait, puisque c’est moi qui suis sorti avec les résultats de tout le monde, on était tous soumis à un traitement de 35 jours, quand on venait on vous donnait à manger avant de prendre les remèdes.	RN
idi_nn_set44	ivm MDA happening in the community	Quand ils entrent ils ont déjà une liste par rapport au nombre de personnes enregistrées au préalable dans chaque ménage, quand on t’appelle tu passes tu prends ta dose, 3, ou 4 puisque les gens ne prennent pas les mêmes quantités.	RN
idi_nn_set44	desire to continue taking ivm	Non, il fallait qu’ils donnent même deux fois par an pour que cela puisse avoir plus d’effets, quand on donne une fois le temps que l’année prochaine arrive ça n’a plus suffisamment d’effets comme si on donnait après chaque 6 mois.	RN
idi_nn_set44	no need for test as healthy	Ils disent qu’ils font des visites après chaque trois mois et que c’est pour cette raison qu’ils refusent.	RN
idi_nn_set45	positive feelings of ttd	Je ne peux que remercier les responsables du programme pour la peine qu’ils se font à venir aider les pauvres villageois que nous sommes sans intérêt. Que Dieu vous protège et vous prêt longue vie. Surtout, n’arrêtez plus ces campagnes car la population croit déjà en vous et fonde leur espoir sur ces traitements pour être définitivement guérie. Et si vous interrompez encore, vous auriez brisé un …	RN
idi_nn_set44	ivm MDA happening in the community	Quand le remède est disponible, on convoque une réunion à l’hôpital de district, chaque village envoie deux ou trois personnes ils font la formation pour savoir comment ils vont distribuer le remède aux populations, chaque quartier a sa personne qui distribue.	RN
idi_nn_set44	target sensitisation can improve ivm compliance	C’est si on dit que tous ceux-ci avalent et qu’ils le fassent tous, si ce n’est que la moitié qui avale ce n’est pas bien, ceux qui n’ont pas avalé on peut retenir leur nom comme ça on présent aux docteurs pour qu’on les sensibilise afin qu’ils prennent au prochain tour.	RN
idi_nn_set42	community leaders sensitise people to come for test	Vous pouvez augmenter la nourriture et toute autre chose pouvant attirer davantage les gens qui n’adhèrent pas encore. Mais nous continuons à sensibiliser en nous prenant comme des exemples de cas testés et pris en charge. Par exemple, moi avec mon âge, je suis deveni un soldat maintenant grâce à la doxicycline.	RN
		Comment est-ce vous vous êtes impliqué dans le traitement en tant que chef du village ?	RN
		Mon travail s’est arrêté à la sensibilisation et à la mobilisation des populations pour le test. Je suis même allé dans les campements bororo pour la cause. Maintenant lors du traitement, chaque personne testée positive avait la responsabilité de suivre le traitement.	RN
idi_nn_set42	people take ivm	Rarement on a enregistré les refus dans ce village mis à part ceux qui auraient pris sans avaler. Mais je pense que depuis qu’on demande aux gens d’avaler devant les DC, ces cas ont considérablement dimuniés.	RN
idi_nn_set42	bororo and settled communty do not understand each other language	Parlons des bororo. Comment vous collaborez avec eux ?	RN
		Généralement, pour les campagnes de sensibilisation, j’envoie chez eux des gens qui connaissent leur langue pour leur expliquer ce qu’on fait. Il y’en a qui viennent et d’autres qui ne viennent jamais.	RN
		Avez-vous déjà cherché à savoir pourquoi d’autres ne viennent pas ?	RN
		On ne parle pas leur langue. Ce qui est déjà un handicap. Et même à travers nos intermédiaires on n’arrive pas à comprendre pourquoi ils ne viennent pas. Je ne sais pas quelle méthode utiliser pour les mobiliser dans l’ensemble. Je communique pourtant avec leur chef que j’ai installé et leur grand chef Ardo.	RN
idi_nn_set42	improve fatigue after taking doxycycline	Mais nous continuons à sensibiliser en nous prenant comme des exemples de cas testés et pris en charge. Par exemple, moi avec mon âge, je suis deveni un soldat maintenant grâce à la doxicycline.	RN
idi_nn_set42	participated in the test	Je pense qu’on devrait refaire les tests après pour voir si la maladie finie ou non, puisqu’il y a des personnes qui se plaignent toujours de démangesons. Vous avez dû le constaté, on avait plus de gens cette fois qu’à la première campagne de test de l’année passée. Cela montre que les populations adhèrent progressivement.	RN
idi_nn_set44	ivm MDA happening in the community	Ils passent dans chaque maison d’abord, il vous enregistre et quand la période de distribution arrive ils viennent avec par rapport au nombre de personnes disponibles dans la maison, quand ils arrivent, celui qui donne vous appelle et chacun à son tour prend le remède devant lui.	RN
idi_nn_set45	desire to continue taking ivm	Je pense que le mieux à faire c’est de se rassurer qu’on nous donne le mectizan chaque année sans sauter car il y a des années où ça n’arrive pas ici dans notre village. Donc si la distribution est permanente ça sera une bonne chose pour nous, surtout que nous ne savons pas quelle durée le mectizan agit efficacement dans le corps. C’est pourquoi nous souhaitons qu’avant que la dose ne baisse dans…	RN
idi_nn_set45	positive feelings of ttd	Je peux dire qu’il y a un réel changement dans le village car,grâce à Dieu, beaucoup de malades trouvent déjà du soulagement suite au mectizan et même au traitement par Doxi.Tout s’est bien passé sans difficultés.	RN
idi_nn_set45	expect better health after doxicycline treatment	Tout le monde était très content pour le test : enfants, jeunes, femmes et hommes étaient mobilisés en masse, chacun espérant trouver solution à ses problèmes de santé.	RN
idi_nn_set45	CDD doxicycline treatment support appreciation	Tel que j’ai vu les choses se dérouler, le DC ne faisait pas d’erreur en ce qui concerne la disponibilité de nourriture à temps très tôt le matin et les malades aussi répondaient au rendez-vous sans faute. Dès l’aube, ils se mobilisaient et le DC s’assurait que tout le monde a pris son comprimé avant d’aller au champ, pareil pour les malades qui ne bougeaient pas sans avoir pris.	RN
idi_nn_set45	improving vision due to ivm treatment	Je commence par mon cas. Il fut un temps je ne voyais plus bien je ressentais parfois de troubles comme si je me plongeais dans le noir en pleine journée. Lorsque j’ai commencé à prendre le mectizan, j’ai remarqué une amélioration progressive de ma vue. Voilà pourquoi je suis fidèle aujourd’hui au mectizan. Il y a aussi le fait que je ressentais des fourmillements constamment et que j’en parlais …	RN
idi_nn_set45	people take ivm	Parlant de distribution de mectizan, comment ça s’est passé dans votre communauté ?	RN
		La distribution s’est bien déroulée, les gens ont consommés. Chaque chef de famille prenait et se rassurait que sa femme et ses enfants prennent aussi. Personne n’a bourdé la campagne comme ce fut le cas par le passé.	RN
idi_nn_set45	improving vision due to ivm treatment	On se débrouille avec les plantes naturelles et le mectizan est venu me soulager par rapport à mon mal des yeux.	RN
idi_nn_set45	meal support facilitate treatment adherence	Non ! Pas certainement parce que d’autres auraient été capables mais d’autres non. Et même les capables pourraient faillir à un certain moment. Or lorsqu’ils savent qu’ils ont la nourriture garantie, ils ne peuvent pas blaguer avec le traitement. Par contre, lorsqu’il s’agira de se battre pour trouver à manger et aller prendre le comprimé, d’autres pourrons ne pas réussir. Conséquence : ils vont …	RN
idi_nn_set45	positive feelings of ttd	Leur appréciation est largement favorable. Nombreux disent être soulagés de leur maladie. Aucun de ceux que je connais n’a parlé mal de ces comprimés.	RN
idi_nn_set45	people take ivm	Laissez-moi vous dire que cette population revendique déjà le mectizan quand ça ne vient pas comme c’était le cas l’année où on a distribué dans d’autres villages de Massangam sans arriver chez nous. Quand on s’en prenait aux DC, ils nous répondaient n’avoir pas reçu un stock pour le village, ce qui parfois n’était pas vrai. Maintenant il y a des jeunes DC plus dynamiques qui font bien ce travail…	RN
idi_nn_set45	family head distribute ivm to family members	La distribution s’est bien déroulée, les gens ont consommés. Chaque chef de famille prenait et se rassurait que sa femme et ses enfants prennent aussi. Personne n’a bourdé la campagne comme ce fut le cas par le passé.	RN
idi_nn_set45	free of charge test and treatment motivated participation	Je pense qu’ils voulaient que chacun retrouver la santé, surtout que le traitement était gratuit alors qu’on a l’habitude de dépenser assez d’argent pour soigner la même maladie sans résultat. Voilà à mon sens ce qui les motivait.	RN
idi_nn_set45	expect better health after doxicycline treatment	Je pense qu’ils voulaient que chacun retrouver la santé, surtout que le traitement était gratuit alors qu’on a l’habitude de dépenser assez d’argent pour soigner la même maladie sans résultat. Voilà à mon sens ce qui les motivait.	RN
idi_nn_set45	community leaders sensitise people to come for test	J’ai joué un rôle beaucoup plus dans la sensibilisation. Et mon devoir consistait à leur faire comprendre que le programme du mectizan est une grande aide pour la santé communautaire. Alors je demandais aux fidèles de ne plus fuir les infirmiers ou les DC qui travaillent pour lutter contre le filaire et ses complications. Et j’ai le sentiment que le message est passé car on a eu plus de participa…	RN
idi_nn_set45	participated in the test	Il faut d’abord signaler que lorsque l’équipe médicale est arrivée, tout le monde n’était pas là. Et j’avoue que si cette équipe n’avait pas assez de volonté, nombreux auraient manquer le test puisqu’elle à travailler jusqu’à tard et comme cela en 02 jours. Ainsi, les absents ont pu se rattraper, ce n’est pas qu’ils fuyaient. Et je peux affirmer que la grande majorité a été testé.	RN
idi_nn_set45	positive feelings of ttd	Dans l’ensemble c’est bien. Tellement les communiqués se multipliaient à ce propos que les malades réalisaient la responsabilité sociale qui était la leur de faire le traitement afin de limiter la propension de la maladie. Un élan de solidarité a caractérisé cette période de telle sorte que les malades, au lieu de se sentir frustrés étaient plutôt enviées par le reste de la population, vue la gra…	RN
idi_nn_set45	return of result led to confidence	C’est vrai que la mobilisation était effective, mais les gens dans leur majorité ne savaient pas de quoi ils souffraient, puisque les syptomes n’étaient pas identiques. C’est grâce au test que les gens ont été fixés sur leur sort et après le traitement chacun a pu évaluer le niveau de sa maladie. Aujourd’hui les malades ont conscience de leur cas et sont résolument engagé à adhérer au programme p…	RN
idi_nn_set45	positive feelings of ttd	Tout le monde était très content pour le test : enfants, jeunes, femmes et hommes étaient mobilisés en masse, chacun espérant trouver solution à ses problèmes de santé.	RN
idi_nn_set45	onchocerciasis awareness	Tellement les communiqués se multipliaient à ce propos que les malades réalisaient la responsabilité sociale qui était la leur de faire le traitement afin de limiter la propension de la maladie. Un élan de solidarité a caractérisé cette période de telle sorte que les malades, au lieu de se sentir frustrés étaient plutôt enviées par le reste de la population, vue la grande attention qui leur était…	RN
idi_mp_set32	threw away ivermectin	Ce n’est que pour jeter. Je ne connais pas, quand ils prennent, c’est pour jeter. Mais ils ne refusent pas en face, dès qu’il prend, il tourne le dos il jette.	RN
idi_mp_set40	cdd spend most of their day offering doxycycline treatment	Si c’est bien le martin, alors j’aurais vu plus d’une fois des judas. Je suis d’ailleurs témoins des cas où les DC se déplaçaient pour aller chercher des malades dans leurs maisons et ne trouvaient parfois plus d’autres à la maison, qu’ils sont déjà au champ. Et je profite pour remercier ces gars-là car ils étaient assez mobiles et marchaient toujours avec les comprimés afin de pouvoir servir ces…	RN
idi_mp_set40	doxicycline treatment reduces onchocercal mf in the body	R – Ils étaient plus fiers de savoir exactement la variation du taux de filaires dans leurs corps : il dimuniait pour certains et augmentait pour d’autres. Je vous parlais de ce jeune qui m’exprimait sa fierté de voir son taux dimunier. On voie que personne n’est mis de côté par le programme, à part les Judas qui refusent par eux-mêmes de se faire soigner.	RN
idi_mp_set35	meal support facilitate treatment adherence	Pour moi tout était bien mené. La nourriture était bien servie, l’assistance était là	RN
idi_mp_set35	participated in the test	Lorsqu’ils sont arrivés pour le test, ils nous ont enregistrés. Par la suite, ils nous ont examinés et ont arraché la peau au niveau de 02 fesses. Quelques jours après ils nous ont apporté les résultats en précisant que les personnes qui seront positives vont suivre le traitement et que les négatives vont seulement prendre le mectizan. Ainsi, mon cas était positif avec un taux d’environ 127 charg…	RN
idi_mp_set35	will take doxicycline if meal assistant removed	Je pense que sans nourriture les gens vont toujours faire le traitement car on recherche la santé.	RN
idi_mp_set35	fatigue after taking doxicycline	J’ai juste eu des fatigues, des douleurs articulaires aux premiers jours du traitement. Lorsque l’équipe est passée pour le suivi, j’ai expliqué mon cas et les infirmiers m’ont donné quelques comprimés qui m’ont aidé. Sinon, dans l’ensemble le traitement m’a beaucoup soulagé. J’attends donc le prochain test pour savoir si le filaire est fini dans mon organisme ou pas, car j’avais un taux d’enviro…	RN
idi_mp_set35	doxicycline side effects treated	J’ai juste eu des fatigues, des douleurs articulaires aux premiers jours du traitement. Lorsque l’équipe est passée pour le suivi, j’ai expliqué mon cas et les infirmiers m’ont donné quelques comprimés qui m’ont aidé. Sinon, dans l’ensemble le traitement m’a beaucoup soulagé. J’attends donc le prochain test pour savoir si le filaire est fini dans mon organisme ou pas, car j’avais un taux d’enviro…	RN
idi_mp_set35	desire for test	J’ai juste eu des fatigues, des douleurs articulaires aux premiers jours du traitement. Lorsque l’équipe est passée pour le suivi, j’ai expliqué mon cas et les infirmiers m’ont donné quelques comprimés qui m’ont aidé. Sinon, dans l’ensemble le traitement m’a beaucoup soulagé. J’attends donc le prochain test pour savoir si le filaire est fini dans mon organisme ou pas, car j’avais un taux d’enviro…	RN
idi_mp_set35	skin problem due to onchocerciasis	Q – Selon vous c’est quoi le filaire ?	RN
		R – C’est cette maladie qui fait démanger le corps et qui, à la longue, cause les problèmes de vue : les yeux qui font mal, qui ne voient pas bien, etc.	RN
idi_mp_set35	adhere to doxicycline treatment	C’était bien organisé et chacun entrait à son tour. Et moi quand mon résultat est sorti positif, on m’a soumise au traitement pour 35 jours.	RN
idi_mp_set35	participated in the test	À ma connaissance, tout le monde a fait le test, du moins ceux qui étaient dans le village. Et les malades ont été soumis au traitement pendant que les non-malades ont pris le mectizan.	RN
idi_mp_set35	adhere to doxicycline treatment	À ma connaissance, tous les malades ont suivit le traitement jusqu’à la fin.	RN
idi_mp_set35	people went about their daily activity while on treatment	Chaque matin on prenait du café ou de la bouillie, puis on prenait le comprimé et c’était bon pour la suite de la journée. Et voilà qu’on se rendait au champ sans difficultés. On n’a vraiment pas été gêné par ce temps de traitement puisque qu’il n’empêchait personne de vaquer à ses occupations, surtout que le point de distribution n’était pas loin de la maison. En effet, il y’avait 02 groupes qui…	RN
idi_mp_set35	meal support facilitate treatment adherence	Chaque matin on prenait du café ou de la bouillie, puis on prenait le comprimé et c’était bon pour la suite de la journée. Et voilà qu’on se rendait au champ sans difficultés. On n’a vraiment pas été gêné par ce temps de traitement puisque qu’il n’empêchait personne de vaquer à ses occupations, surtout que le point de distribution n’était pas loin de la maison. En effet, il y’avait 02 groupes qui…	RN
idi_mp_set32	skin sample intended for mystical power	Selon vous, comment on peut faire pour sensibiliser ces gens et les amener à adhérer à ce que nous faisons ?	RN
		Puisque tu peux faire adhérer ceux qui sont avec toi, mais ceux qui ne sont pas avec toi, tu ne peux jamais les faire adhérer, parce que même si tu parles n’importe comment, ils ne vont pas comprendre. Parce que certains disent que c’est une source, c’est quelque chose qu’on est en train de les mettre sous la magie. Donc ils ont peur qu’on coupe leur chair pour aller les tuer. On ne sait pas quel…	RN
idi_mp_set32	will take doxicycline if meal assistant removed	Selon mon propos, je peux prendre ça si on ne me donne rien. Je prends mon comprimé, je cherche ce que je peux manger, j’avale	RN
idi_mp_set35	adhere to doxicycline treatment	C’était beaucoup plus relatif car il y avait des enfants, des femmes et des hommes de tout âge. On a eu des enfants de 08 et 09 ans sous traitement ici.	RN
idi_mp_set32	doubt intension of collecting skin sampple	que c’est une source, c’est quelque chose qu’on est en train de les mettre sous la magie. Donc ils ont peur qu’on coupe leur chair pour aller les tuer. On ne sait pas quel traitement, quelqu’un arrive même avec les pinces, pour couper la chair des gens pour aller préparer, les autres disent qu’on coupe comme ça pour aller préparer et manger.	RN
idi_mp_set35	poor sight cause by onchcocerciasis	C’est cette maladie qui fait démanger le corps et qui, à la longue, cause les problèmes de vue : les yeux qui font mal, qui ne voient pas bien, etc.	RN
idi_mp_set37	onchocerciasis awareness	En matière de sensibilisation, beaucoup a été fait pour que les populations comprennent ce qu’on entend par l’onchocercose. Et les villageois acceptent et valident bien les explications qui ont été fournies. Aujourd’hui, les gens peuvent vous dire aisément le taux de filaire qu’ils ont dans le corps et vous édifier sur les causes et les manifestations	RN
idi_mp_set37	expect better health after doxicycline treatment	Le fait de nous ramener les résultats sur place a installé la confiance au sein de la population qui se demandait ce qu’on fait de peau qu’on part avec.	RN
idi_mp_set37	return of result led to confidence	La différence c’est que, contrairement à l’année passé où on venait nous parler de nos résultats, ils nous ont remis en main propre ceux de cette année. Le fait de nous ramener les résultats sur place a installé la confiance au sein de la population qui se demandait ce qu’on fait de peau qu’on part avec.	RN
idi_mp_set37	positive feelings of ttd	J’ai aimé pas mal de chose, notamment le suivi par l’équipe médical du district qui passait nous rendre visite pendant le traitement. J’ai surtout apprécié le faite qu’ils insistaient à ce que tout le monde vienne se faire tester en précisant que c’était la dernière campagne. Celà a boosté les gens car personne ne voudrait rester avec la maladie, sauf les cancres. Aussi ils ont insisté sur la néc…	RN
idi_mp_set37	health personnel monitored doxicycline treatment	J’ai aimé pas mal de chose, notamment le suivi par l’équipe médical du district qui passait nous rendre visite pendant le traitement.	RN
idi_mp_set37	meal support facilitate treatment adherence	Il ne fait l’ombre d’aucun doute que nombreux n’auraient pas été aussi disciplinés et attachés au traitement s’il n’y avait pas la nourriture. Il est claire que partout où il y a la nourriture, les gens éprouvent une certaine attirance. Certains ont même souhaité être malade pour bénéficier aussi de ces plats matinaux, laissant ainsi croire que si on retire ces plats, d’aucun négligeront le trait…	RN
idi_mp_set37	people take ivm	Il est souhaitable à mon sens qu’un accent soit mis sur l’éradication des populations de mouches via la pulvérisation des cours d’eau initiée dernièrement. Lorsqu’on a fait ce lavage des cours d’eau nous avons trouvé la paix ici, mais les mouches sont déjà de retour et les gens commencé à se plaindre à nouveau des problèmes de peau. Parlant du mectizan, il a été dit que seuls les personnes testée…	RN
idi_mp_set37	expect better health after doxicycline treatment	De mon côté, puisque que mon désire était de bénéficier des soins, je n’ai eu aucun problème avec cela et même après le test je n’ai eu aucun malaise puisqu’à l’aide de sa pince il ne coupait pas la peau en profondeur. J’ai même remarqué qu’il prenait soin de conserver séparément les peaux des gens dans des flacons.	RN
idi_mp_set37	body swellings after taking ivm	Habituellement, on prenait le mectizan une fois par an et ce depuis des années déjà. Moi particulièrement, toutes les fois que le mectizan est arrivé dans ce village j’ai eu à prendre. Il est vrai qu’au départ ça me faisait gonfler les bras mais je supportais toujours	RN
idi_mp_set37	skin sample were conserve separately	De mon côté, puisque que mon désire était de bénéficier des soins, je n’ai eu aucun problème avec cela et même après le test je n’ai eu aucun malaise puisqu’à l’aide de sa pince il ne coupait pas la peau en profondeur. J’ai même remarqué qu’il prenait soin de conserver séparément les peaux des gens dans des flacons.	RN
idi_mp_set37	people went about their daily activity while on treatment	De ce côté, zéro inquiétude : le DC se levait très tôt pour apprêter la nourriture de sorte qu’à partir de 05h les premiers venus mangeaient déjà. Autour de 06h- 06h 30 min, on prenait déjà les comprimés et chacun était libre d’aller à son champ. Et quand il arrivait, comme pour nous les chasseurs, qu’on dorme hors du village, on prenait son comprimé un peut tard vers 09h ou plus.	RN
idi_mp_set37	fatigue after taking doxicycline	Moi particulièrement je n’ai pas eu des problèmes. Par contre certaines personnes se sont plaintes de fatigue, des douleurs, etc. et les infirmiers leur donnaient des comprimés pour calmer.	RN
idi_mp_set37	doxicycline side effects treated	Moi particulièrement je n’ai pas eu des problèmes. Par contre certaines personnes se sont plaintes de fatigue, des douleurs, etc. et les infirmiers leur donnaient des comprimés pour calmer.	RN
idi_mp_set37	body pain after taking doxicycline	Moi particulièrement je n’ai pas eu des problèmes. Par contre certaines personnes se sont plaintes de fatigue, des douleurs, etc. et les infirmiers leur donnaient des comprimés pour calmer.	RN
idi_mp_set37	expect better health after doxicycline treatment	Déjà, quand des petits boutons démangent sur ma peau, je gratte et l’eau coule. Ce qui laisse croire que sous ma peau il y a un microbe et pour l’identifier il faut couper ma peau et examiner : tel était mon raisonnement et c’est pourquoi j’ai accepté le test.	RN
idi_mp_set32	new nomads (bororos) report to village cheifs on arrival	Quand ils arrivent, il ne peut pas aller camper sans signaler. Quand ils arrivent, ils vont d’abord passer à la chefferie pour dire qu’ils cherchent là ou rester. Ils demandent qu’ils veuillent rester. Et ceux qui viennent seulement brouter pour trois mois, ils viennent aussi demander s’il y a la savanne. Tu leur dis que allez vérifier, si tu trouves la savanne, tu viens nous dire que tu as trouv…	RN
idi_mp_set32	cdd use translator duirng ivm distribution to nomad	Quand il y a un message, dès qu’ils arrivent comme ça, s’ils sont cinq, tu approches deux, tu cherches une personne qui connait leur langue, tu parles en français, il traduit en bororo pour qu’ils comprennent que la sensibilisation de l’onchocercose, ça va se passer comme ça,	RN
idi_mp_set32	inadeqaute or lack of CDD compensation or motivation	Oui, il y’avait, les autres, ils viennent se plaindre que les DC n’ont pas bien partagé le mectizan. Même si tu montes à Massagam pour demander ça, il commence à dire qu’il fait le travail, il paye leur journée, il fait le travail on ne les motive pas. Dès qu’il commence déjà à parler comme ça, on dit non, vous êtes en train, vous avez accepté de faire le travail, donc faites le travail pour dieu…	RN
idi_mp_set32	community cheifs do not know when bororos leave community	ils partent même, ils ne disent même pas qu’ils partent, c’est quand ils partent mettre leur bœufs, ils rentrent par derrière pour chercher les autres choses, tu leur demande que mais pourquoi ? vous partez sans même dire que vous revenez ou vous ne revenez pas ? les autres partent comme ça ils ne reviennent même pas, puisqu’ils sont, donc ces gens-là il ne vivent que derrière les herbes. Là où i…	RN
idi_mp_set32	return of result led to confidence	Ils étaient contents de suivre ce qu’on a dit, que chacun doit prendre son résultat lui-même, connaitre que je suis positif, je suis négatif, donc la réaction était, ça s’est très bien passé.	RN
idi_mp_set32	refuse as cutting skin for test is strange	Ils avaient refusé que chez eux ça ne se passe pas. Ils sont quittés de Bankim, de Sonkolon de Atta comme ça, vers le côté du Nigéria, dont ils ont refusé que chez eux ils n’ont jamais vu ça, ils ne peuvent pas accepter qu’on leur coupe leur chair. Parce que dans leur village ils ne voient pas ça.	RN
		C’étaient les bororo ou c’étaient les qui ?	RN
		C’étaient les Manbila et les bororo de l’autre côté-là-bas. Mais dès qu’ils ont fait ça, j’ai dit non, ils voulaient déjà contaminer les autres d’ici qui sont toujours, qui sont déjà les habitants d’ici, je leur ai dit de ne pas parler de ça. Si tu refuses qu’on ne doit pas te couper, ne dis pas à l’autre que c’est comme ça, c’est comme ça, parce que tu vas faire comme ça, l’autre va toujours avo…	RN
idi_mp_set32	bororos from northern part of Cameroon	Ils avaient refusé que chez eux ça ne se passe pas. Ils sont quittés de Bankim, de Sonkolon de Atta comme ça, vers le côté du Nigéria, dont ils ont refusé que chez eux ils n’ont jamais vu ça, ils ne peuvent pas accepter qu’on leur coupe leur chair. Parce que dans leur village ils ne voient pas ça.	RN
idi_mp_set32	inadeqaute or lack of CDD compensation or motivation	Il y’a un problème ; les autres se plaignaient qu’ils travaillent on ne les motive pas, bon quand c’est comme ça, quand on ne les motive pas, les autres peuvent faire le faut travail, il peut prendre le mectizan, il remplit le carnet il par donner et pourtant il n’a pas partagé.	RN
idi_mp_set32	no need for test as healthy	Il y a les autres qui évitent que l’onchocercose, que la maladie ne doit pas les prendre, et les autres fuient seulement parce qu’il ne veut pas prendre les remèdes, il ne doit pas faire ça parce que quand il prend ça, ça le rend, ça le fait sortir une autre qualité de maladie	RN
idi_mp_set32	not returning after transhumance	ils partent même, ils ne disent même pas qu’ils partent, c’est quand ils partent mettre leur bœufs, ils rentrent par derrière pour chercher les autres choses, tu leur demande que mais pourquoi ? vous partez sans même dire que vous revenez ou vous ne revenez pas ? les autres partent comme ça ils ne reviennent même pas, puisqu’ils sont, donc ces gens-là il ne vivent que derrière les herbes. Là où i…	RN
idi_mp_set32	village cheifs know bororos in the community	Est-ce que vous connaissez tous les bororo qui vivent à Makouossap ?	RN
		Je connais ceux qui vivent chez nous. Puisque nous avons, là Makouossap que vous voyez là est très large et il y a une limite au milieu. Les autres dépendent de Machouonbi et les autres dépendent d’ici. Donc ceux qui dépendent d’ici je les connais.	RN
idi_mp_set32	some bororos are not known by settled community	Est-ce qu’il y a un moyen de connaitre les gens qui partent ?	RN
		A part ceux qui entrent et ils font peut-être deux semaines, ou trois semaines, tu ne vas pas les connaitre, mais ceux qui ont déjà fait un an, tu vas les connaitre. Je sais, ils étaient ici dans tel campement, c’étaient les tels.	RN
idi_mp_set32	cdd selected without knowledge of community leaders	Donc vous ne connaissez pas, vous faites comment pour connaitre le DC par exemple ?	RN
		Donc je connais les DC quand ils sont en train de partager les choses. Je lui demande que toi tu es qui ? il dit que je suis DC. Parce qu’en ce temps-là, je n’étais pas dans un bureau pour connaitre comment ça fonctionne ? c’est quand je suis entré dans le bureau de la chefferie, quand il y a une réunion, je vais assister à la réunion, quand je pars avec eux, je connais que celui-ci est DC	RN
idi_mp_set32	positive feelings of ttd	Donc chaque jour que je monte là-bas, je vois que tout le monde est déjà servi, tout le monde est déjà à table, donc tout le monde prenait en joie. Parce que c’est quelque chose que vous êtes resté, on vient vous soigner sur place	RN
idi_mp_set32	adhere to doxicycline treatment	Donc chaque jour que je monte là-bas, je vois que tout le monde est déjà servi, tout le monde est déjà à table, donc tout le monde prenait en joie. Parce que c’est quelque chose que vous êtes resté, on vient vous soigner sur place	RN
idi_mp_set32	do not beleive onchocerciasis exist	Il y a les autres qui évitent que l’onchocercose, que la maladie ne doit pas les prendre, et les autres fuient seulement parce qu’il ne veut pas prendre les remèdes, il ne doit pas faire ça parce que quand il prend ça, ça le rend, ça le fait sortir une autre qualité de maladie	RN
idi_mp_set32	settled community unaware of bororo movement	ils partent même, ils ne disent même pas qu’ils partent, c’est quand ils partent mettre leur bœufs, ils rentrent par derrière pour chercher les autres choses, tu leur demande que mais pourquoi ? vous partez sans même dire que vous revenez ou vous ne revenez pas ? les autres partent comme ça ils ne reviennent même pas, puisqu’ils sont, donc ces gens-là il ne vivent que derrière les herbes. Là où i…	RN
idi_mp_set32	refuse ivermectin for fear of side effect	Ils prennent, c’étaient les femmes. La majorité c’étaient les femmes. Quand elle prend comme ça, elle garde, elle dit que je vais avaler ça, ça va me faire ceci,	RN
		Ça va faire quoi par exemple ?	RN
		Donc les autres disent que quand ils prennent donc i tu as une maladie sur toi, tes pieds vont gonfler ou les faces vont gonfler, et les autres disent que quand je prends ça, j’ai les maux de tête.	RN
idi_mp_set32	flies bites cause filaria	Ils savent ce que fait l’onchocercose, ils connaissent que ce sont les mouts mout qui transforment cette maladie là qu’on appelle l’onchocercose	RN
idi_mp_set32	meal support facilitate treatment adherence	On a apprécié parce que, tu te lèves le matin, on te donne les beignets, le café, tu prends avant de prendre les comprimés, donc on a beaucoup apprécié pour ça, parce que ce traitement est bien parce que le matin on te nourrit d’abord avant de te soigner, donc on a beaucoup apprécié la société pour ce qu’elle nous a fait cette année.	RN
idi_mp_set32	CDD rent bike to go bororo camps	Non, on les informe. Il y a de fois, je sors même mon argent comme ça, je cherche quelqu’un avec la moto, de passer dans leur campement leur dire que c’est comme ça, comme ça, ils sont déjà avec nous. Mais la personne qui est, qui sensibilise très bien, c’est Donatrice. Parce qu’il maitrise bien leur langue.	RN
idi_mp_set32	camp-to-camp sensitization of bororo to take ivermectin	Non, on les informe. Il y a de fois, je sors même mon argent comme ça, je cherche quelqu’un avec la moto, de passer dans leur campement leur dire que c’est comme ça, comme ça, ils sont déjà avec nous. Mais la personne qui est, qui sensibilise très bien, c’est Donatrice. Parce qu’il maitrise bien leur langue.	RN
idi_mp_set32	presence seasonal farm labourers	Non, ils ne viennent pas tout le temps, quand tu veux travailler ta tomate, tu sors, tu trouves tes gens là-bas (manoeuvre), tu les prends, ils arrivent dès que le contrat de trois mois finit, tu leur paies leur argent, ils partent ils ne reviennent plus.	RN
idi_mp_set32	community cheifs do not know when bororos leave community	Mais quand tu les accueilles comme ça, tu crois que peut-être ils sont comme ça venu pour de bon, après un moment, ils vont disparaitre.	RN
		C’est-à-dire que vous maitrisez quand même les gens qui arrivent mais le départ vous ne connaissez pas ?	RN
		Non, quand ils entrent, tu connais qu’ils sont là, mais quand ils sont en train de partir, tu ne connais pas qu’ils sont partis.	RN
idi_mp_set32	test review infection	Les gens ont apprécié parce que chacun connait déjà que dans mon corps, j’ai les microfilaires, dans mon corps, je n’ai rien, donc tu dois connaitre que si on est en train de partager le mectizan, tu dois prendre ça pour ne pas contracter ces microbes. Donc les gens avaient beaucoup apprécié, chacun à découvert sa santé.	RN
idi_mp_set32	positive feelings of ttd	Les gens ont apprécié parce que chacun connait déjà que dans mon corps, j’ai les microfilaires, dans mon corps, je n’ai rien, donc tu dois connaitre que si on est en train de partager le mectizan, tu dois prendre ça pour ne pas contracter ces microbes. Donc les gens avaient beaucoup apprécié, chacun à découvert sa santé.	RN
idi_mp_set32	expect better health after doxicycline treatment	Les gens ont apprécié parce que chacun connait déjà que dans mon corps, j’ai les microfilaires, dans mon corps, je n’ai rien, donc tu dois connaitre que si on est en train de partager le mectizan, tu dois prendre ça pour ne pas contracter ces microbes. Donc les gens avaient beaucoup apprécié, chacun à découvert sa santé.	RN
idi_mp_set32	side effects of doxicycline were tolerable	Le traitement s’était bien passé sur moi, j’avais eu seulement, dès que j’avais pris la doxi, mon corps a tremblé seulement une fois, et l’échauffement dans mon corps, après c’est passé. Je vois que le traitement s’est bien passé, ça m’a bien travaillé parce que je suis quand même. Donc je me sens, je ressentais auparavant la fatigue, je fais quelque chose comme ça, je vais commencer à respirer f…	RN
idi_mp_set32	worries about lack of privacy and confidentiality of the test	Le test était bon par rapport que, chacun a eu son résultat, et connaitre que je n’ai pas beaucoup de maladie sur moi, ce n’est que les microfilaires sur moi, puisque les autres refusaient qu’on fasse comme ça, ceux qui sont toujours frivoles, ils voulaient fuir ça, parce que quand on fait le test, l’appareil va chanter tout ce qui est dans le corps de quelqu’un. Je leur ai dit non, même si tu as…	RN
idi_mp_set32	community leaders not involved in ttd	Le chef n’était pas impliqué, donc le chef ne sensibilisait pas la population	RN
idi_mp_set32	meal support facilitate treatment adherence	La population, les autres ne pourront pas faire ça parce que, quand c’est comme ça, on nous avait déjà conseillé qu’on ne peut pas prendre ça sans nourriture. Il y a les autres qui se réveillent le matin et qui n’ont pas ce qu’ils peuvent mettre même dans la bouche. Il y ‘a les autres qui se réveillent le matin comme ça, ils n’ont même pas quoi manger. Donc les autres vont refuser.	RN
idi_mp_set32	desire to continue taking ivm	Je crois que sur mes recommandation, j’ai sollicité qu’on doit encore prélever pour voir que notre corps avait les microfilaires, moi qui en avait trois, c’est fini, ça reste un, ou deux ou zéro. En ce temps-là, je vais connaitre comment est mon état. Parce que je dis d’abord ma part, je ne dois pas dire pour la population, donc c’est ça ma recommandation. Pour le problème de mectizan, j’ai solli…	RN
idi_mp_set32	desire for test	Je crois que sur mes recommandation, j’ai sollicité qu’on doit encore prélever pour voir que notre corps avait les microfilaires, moi qui en avait trois, c’est fini, ça reste un, ou deux ou zéro. En ce temps-là, je vais connaitre comment est mon état. Parce que je dis d’abord ma part, je ne dois pas dire pour la population, donc c’est ça ma recommandation. Pour le problème de mectizan, j’ai solli…	RN
idi_mp_set32	flies bites cause filaria	Je crois que pour la transmission de l’onchocercose, c’est quand le mout mout pique l’autre, ça quitte sur l’autre ça part encore piquer sur l’autre, c’est comme ça là, ça va faire le rond et ça va transmettre cette maladie-là dans tout le monde	RN
idi_mp_set37	doubt intension of collecting skin sampple	Mais les rumeurs courraient comme quoi on ne comprend pas pourquoi les infirmiers coupent les peaux pour partir avec au lieu d’examiner sur place. « Que veulent-ils faire réellement de ces peaux et quelles seraient les conséquences sur les vies concernées ?», se demandaient les curieux. Voilà qui faisait donc peur à certaines personnes.	RN
idi_mp_set37	adhere to doxicycline treatment	Même le faite qu’on insistait à ce qu’on ne saute pas de jour ne m’a pas dérangé puisque j’étais vraiment engagé. Quand par exemple on prenait le mectizan, personne ne pouvait imaginer qu’un autre traitement va arriver faisant bénéficier d’une aide alimentaire	RN
idi_mp_set37	meal support facilitate treatment adherence	On a beaucoup apprécié le fait qu’il nous donnait d’abord à manger car il y a des personnes dans le village qui ne trouvent pas facilement à manger si tôt le matin. Il arrive parfois que quelqu’un porte ses pieds pour aller acheter des produits à l’hôpital et par la suite ne les prenne pas normalement par manque de nourriture. Quelqu’un comme moi, si j’avale un comprimé sans avoir manger, cela va…	RN
idi_mp_set37	positive feelings of ttd	On a beaucoup apprécié le fait qu’il nous donnait d’abord à manger car il y a des personnes dans le village qui ne trouvent pas facilement à manger si tôt le matin. Il arrive parfois que quelqu’un porte ses pieds pour aller acheter des produits à l’hôpital et par la suite ne les prenne pas normalement par manque de nourriture. Quelqu’un comme moi, si j’avale un comprimé sans avoir manger, cela va…	RN
idi_mp_set40	community leaders sensitise people to come for test	Alors j’ai essayé à ma manière de leur faire comprendre qu’il doit avoir un procédure technique permettant d’identifier chaque peau. Il est donc nécessaire de leur expliquer cet aspect, quoiqu’ils soient encore prêts à refaire le test pour suivre l’évolution de la maladie.	RN
idi_mp_set40	adhere to doxicycline treatment	À ma connaissance, non. Je n’en ai pas entendu. Je ferais plutôt le récit d’une scène vécue : un matin, une maman qui prenait le traitement est arrivée un peu en retard et a constaté que le DC n’était plus chez lui. Elle s’est mise à se lamenter, se demander comment elle allait faire pour ne pas gâcher tout son traitement. Cependant, le DC est apparu est j’ai vu grand soulagement chez cette maman…	RN
idi_mp_set40	poor sight cause by onchcocerciasis	À entendre les populations parler de ces programmes, comment jugez-vous leur niveau de connaissance sur la maladie ?	RN
		R – Trop bas !! Certains ne connaissent pas la raison de ce que vous faites, d’autres s’intéressent aux avantages alimentaires que le programme offre. Et nous contribuons déjà à leur expliquer ce que vous êtes en train de faire en prenant le soin de préciser que cette maladie n’est visible que lorsqu’elle a déjà rongé l’intérieur du corps. J’ai même pris l’exemple d’un cas, celui de Makakoun où i…	RN
idi_mp_set40	community leaders sensitise people to come for test	À entendre les populations parler de ces programmes, comment jugez-vous leur niveau de connaissance sur la maladie ?	RN
		R – Trop bas !! Certains ne connaissent pas la raison de ce que vous faites, d’autres s’intéressent aux avantages alimentaires que le programme offre. Et nous contribuons déjà à leur expliquer ce que vous êtes en train de faire en prenant le soin de préciser que cette maladie n’est visible que lorsqu’elle a déjà rongé l’intérieur du corps. J’ai même pris l’exemple d’un cas, celui de Makakoun où i…	RN
idi_mp_set40	people went about their daily activity while on treatment	À 05h je voyais déjà des malades prendre leurs produits. Ce qui voudrait dire que, sauf les brebis galeuses, on peut bien prendre son comprimé même jusqu’à 06h et se rendre au travail sans problème.	RN
idi_mp_set40	need to reinforce sensitisation of onchocerciasis	Connaissant les bororo, je pense que vous aurez à fournir plus d’effort pour la sensibilisation de ce côté-là. Déjà ils ne sont pas stables et nombreux pourront ne même pas savoir ce que veut dire l’onchocercose.	RN
idi_mp_set40	doxicycline treatment reduces onchocercal mf in the body	Je pense que oui, car je parlais avec un jeune qui m’a fait part du taux de filaire dans son corps. Apparemment vous leur avez fait des tests. Et quand il m’a dit que son taux de filaire était autour de 500 et plus et que maintenant ça dimuni, cela prouve qu’il sait qu’il est attaqué.	RN
idi_mp_set40	ignorance of onchocerciasis	Ils ne maîtrisent pas trop bien la cause ou bien n’y croit pas encore totalement car certaines vont souvent accuser un sort maléfique qu’on leur aurait lancé. Donc il y a encore un travail de sensibilisation à faire afin qu’ils cessent de penser au fétichisme.	RN
idi_mp_set38	poor sight cause by onchcocerciasis	Quand il faisait nuit, les moustiques, ça dérangeait, en ce temps-là, il n’y avait pas tellement de moustiquaires, il fallait d’abord être quelqu’un qui a les moyens pour aller acheter ça, mais quand on dormait, de fois dans la saison sèche comme ça, on dormait que dehors parce que dedans. Pour cela, ce n’est que les filaires qui dérangeaient, parce qu’il y’ avait un temps ici, quand quelqu’un a …	RN
idi_mp_set38	new nomads (bororos) report to village cheifs on arrival	Puisque chaque berger a un patron. A chaque troupeau, il y a un patron qui peut avoir trois bergers, dès qu’ils arrivent dans un village comme ça, le patron doit se présenter à la chefferie pour signaler que je suis venu dans votre village avec mes bœufs, nous allons maintenant vivre ensemble pour un certain temps. Ils se présentent à la chefferie, là on sait que bon, il y a un patron du bœuf qui…	RN
idi_mp_set38	onchocerciasis awareness	Pour notre communauté ici à Mkouossap, je vois que vraiment en général, toute la population est au courant de tout ça, mais il y a seulement une partie qu’il faut éduquer parce que, ils sont de passage, ce ne sont que les bororo qui sont de passage. Pour la population, elle est au courant, personne ne doute.	RN
idi_mp_set38	ignorance of onchocerciasis	Pour notre communauté ici à Mkouossap, je vois que vraiment en général, toute la population est au courant de tout ça, mais il y a seulement une partie qu’il faut éduquer parce que, ils sont de passage, ce ne sont que les bororo qui sont de passage. Pour la population, elle est au courant, personne ne doute.	RN
idi_mp_set38	more time needed for better ivermectin MDA coverage	Pour les bororo, il faut toujours l’information, dont les fréquenter, dans leur communauté, puisque ce sont des gens qui compliquent, il y a de fois on appelle la réunion dans le village, peut-être certains peuvent venir, d’autres ne viennent pas. Comme le berger, il ne peut pas laisser le bœuf dans la journée pour aller à la réunion, parce qu’il marche toujours derrière le bœuf, donc il faut tou…	RN
idi_mp_set40	unclear idenification of sample	Je n’ai pas vécu cette période, mais j’ai demandé à savoir et on m’en a parlé. J’en parlais d’ailleurs avec certains avant votre arrivé et ils se demandaient comment vous procédez pour ne pas confondre les échantillons de peau lors des tests. Et je comprends par cette préoccupation qu’ils ont un doute. Alors j’ai essayé à ma manière de leur faire comprendre qu’il doit avoir un procédure technique…	RN
idi_mp_set40	do not beleive onchocerciasis exist	Et je pense que ces brebis sont ceux-là qui ont encore un doute dans la tête puisque ce n’est pas une maladie qui fait coucher au lit ; ils se disent en forme sans savoir que la maladie peut s’aggraver à la longue. Donc il faut leur faire comprendre qu’en marchant ils sont déjà infectés et peuvent à tout moment faire la maladie et abandonner même le champ qu’ils aiment à faire.	RN
idi_mp_set40	doubt intension of collecting skin sampple	il faudra éclairer les populations afin que certaines ne continuent plus à penser que les peaux que vous partez avec servent à d’autres fin. Dites-leur où vous partez avec (Foumban, Foumbot, Bafoussam, etc. ?) et pourquoi pour qu’ils ne doutent pas de votre bonne foi car d’autres pensent même au trafic des organes. Pourquoi ne même pas leur expliquer le mécanisme du test. Ce que je vous dis là re…	RN
idi_mp_set40	need to reinforce sensitisation of onchocerciasis	il faudra éclairer les populations afin que certaines ne continuent plus à penser que les peaux que vous partez avec servent à d’autres fin. Dites-leur où vous partez avec (Foumban, Foumbot, Bafoussam, etc. ?) et pourquoi pour qu’ils ne doutent pas de votre bonne foi car d’autres pensent même au trafic des organes. Pourquoi ne même pas leur expliquer le mécanisme du test. Ce que je vous dis là re…	RN
idi_mp_set40	ignorance of onchocerciasis	Pour moi, c’est très utile et je vous interpelle à ne pas baisser les bras face aux incompréhensions de ceux qui continuent à voir cette maladie comme un mal venant d’ailleurs. Ils ne croient pas au côté contagieux de la maladie et chercherons toujours à faire comprendre soit à leurs enfants, soit aux voisins que leur maladie est provoquée par une tiers personne. Certains ont déjà compris et le t…	RN
idi_mp_set40	need to reinforce sensitisation of onchocerciasis	On a souvent forcé certains, supplier d’autres à faire soit le test, soit le traitement. Dans ce cas, ils ne sont pas imprégnés réellement de ce que fait l’équipe médicale. Or chacun devrait savoir que si vous êtes là c’est pour son bien et qu’on ne le force plus. Donc faudrait penser à d’autres campagnes de sensibilisations dans lesquels vous allez impliquer les jeunes du village afin qu’ils exp…	RN
idi_mp_set40	positive feelings of ttd	Les malades venaient tous à temps et quand le programme finissait il y a de cela 02 semaines aujourd’hui, sans vous mentir, nombreux n’étaient plus fiers. Ce qu’ils attendent encore de vous, c’est de revenir faire ce dépistage pour que chacun sache ce qui lui reste dans le corps comme taux de filaires. Ils sont fiers du programme et attendent encore beaucoup de vous, puisque ceux qui avaient un t…	RN
idi_mp_set40	doxicycline treatment reduces onchocercal mf in the body	Les malades venaient tous à temps et quand le programme finissait il y a de cela 02 semaines aujourd’hui, sans vous mentir, nombreux n’étaient plus fiers. Ce qu’ils attendent encore de vous, c’est de revenir faire ce dépistage pour que chacun sache ce qui lui reste dans le corps comme taux de filaires. Ils sont fiers du programme et attendent encore beaucoup de vous, puisque ceux qui avaient un t…	RN
idi_mp_set40	adhere to doxicycline treatment	Les malades venaient tous à temps et quand le programme finissait il y a de cela 02 semaines aujourd’hui, sans vous mentir, nombreux n’étaient plus fiers. Ce qu’ils attendent encore de vous, c’est de revenir faire ce dépistage pour que chacun sache ce qui lui reste dans le corps comme taux de filaires. Ils sont fiers du programme et attendent encore beaucoup de vous, puisque ceux qui avaient un t…	RN
idi_mp_set40	take doxicycline at a different time of the day	Je voyais certains prendre les comprimés à midi, d’autres très tôt le matin et d’certains oublient même parfois. Et comme je viens d’arriver, je me demande s’il n’y a pas une heure fixe pour cela. Si c’est bien le martin, alors j’aurais vu plus d’une fois des judas. Je suis d’ailleurs témoins des cas où les DC se déplaçaient pour aller chercher des malades dans leurs maisons et ne trouvaient parf…	RN
idi_mp_set40	cdd sensitized the community	je sais qu’il y a 03 jeunes-là qui m’ont dit être intégrés dans votre équipe de travail qui seraient des informateurs communautaires. Donc ce sont eux qui donnent des informations au village.	RN
idi_mp_set40	ignorance of onchocerciasis	J’ai beaucoup apprécié cette touche qui ramenait naturellement les malades vers le traitement. Le moment n’est pas encore arrivé de l’enlever. Certains trouvent raison en cette nourriture (qui leur donne la force de) pour prendre les comprimés. Et comme certains n’ont pas encore compris le mécanisme et le bienfondé du traitement, il faut continuer pour arrêter au moment où ils auront tous compris…	RN
idi_mp_set40	meal support facilitate treatment adherence	J’ai beaucoup apprécié cette touche qui ramenait naturellement les malades vers le traitement. Le moment n’est pas encore arrivé de l’enlever. Certains trouvent raison en cette nourriture (qui leur donne la force de) pour prendre les comprimés. Et comme certains n’ont pas encore compris le mécanisme et le bienfondé du traitement, il faut continuer pour arrêter au moment où ils auront tous compris…	RN
idi_mp_set40	need to reinforce sensitisation of onchocerciasis	Ils ne maîtrisent pas trop bien la cause ou bien n’y croit pas encore totalement car certaines vont souvent accuser un sort maléfique qu’on leur aurait lancé. Donc il y a encore un travail de sensibilisation à faire afin qu’ils cessent de penser au fétichisme.	RN
idi_mp_set40	test review infection	Ils étaient plus fiers de savoir exactement la variation du taux de filaires dans leurs corps : il dimuniait pour certains et augmentait pour d’autres. Je vous parlais de ce jeune qui m’exprimait sa fierté de voir son taux dimunier. On voie que personne n’est mis de côté par le programme, à part les Judas qui refusent par eux-mêmes de se faire soigner.	RN
idi_mp_set38	test review infection	Pour le résultat qui était venu, on avait apprécié ça parce que le premier temps, pour la doxi, j’avais même ma maman il y’avait une maman là, on avait prélevé, elle avait le microbe, elle a pris la doxi, pour la deuxième fois ci, elle avait les microbes filaires, pour la deuxième fois ci, on la traité c’était négatif. Plusieurs personnes qui ont pris la doxi ont été testé négatifs.	RN
idi_mp_set40	CDD doxicycline treatment support appreciation	Si c’est bien le martin, alors j’aurais vu plus d’une fois des judas. Je suis d’ailleurs témoins des cas où les DC se déplaçaient pour aller chercher des malades dans leurs maisons et ne trouvaient parfois plus d’autres à la maison, qu’ils sont déjà au champ. Et je profite pour remercier ces gars-là car ils étaient assez mobiles et marchaient toujours avec les comprimés afin de pouvoir servir ces…	RN
idi_mp_set38	improving vision due to ivm treatment	Pour le moment, moi, pour lire, il me fallait prendre les lunettes avant de lire, ou bien certaines choses pour voir ça à distance, moi je n’arrivais pas à observer. Maintenant, je vois quand même, on écrit je vois je lis. Et je parviens maintenant à lire sans lunette	RN
idi_mp_set38	participated in the test	Pour ça, s’il y’avait difficulté pour le prélèvement, on devait avoir ce message, bon ça, il n’y a pas eu de difficultés. N’importe qui n’a pas fait les problèmes avec le prélèvement, même au niveau du résultat, même au niveau de l’enfant pour dire que contaminer avec ceci, il n’y a pas eu. Il n’y a pas eu cela.	RN
idi_mp_set38	positive feelings of ttd	L’appréciation est que, la prière, pour tous ces groupes, il y’avait la population qui me demandait chaque fois pour la grande prière que imam, il y a le verset du coran qui dit que celui à qui quelqu’un a le maux de tête, il dépense pour le paracétamol, ou soit un écorce d’arbre, il lui donne ça il avale ça calme, dieu va le récompenser comme celui qui a guéri le monde d’entier. C’est dans le ve…	RN
idi_mp_set38	far testing point from bororo camps	Il y a aussi le problème de la distance, parce qu’ils sont un peu distancé pour marcher jusque là-bas, il faut peut-être les motos, mais je vois que dans la saison comme ça, il y avait aussi des marécages que même avec la moto, c’est difficile de passer dessus, en pareil heure dans la saison sèche, ils peuvent être bien, on peut bien les informer parce qu’il n’y a plus, à part la moto, la moto pe…	RN
idi_mp_set38	not returning after transhumance	Donc, ils marchent avec leur bœufs, dès qu’ils arrivent dans un village, ils trouvent qu’il y a la savane, là ou leur bœufs peuvent essayer de manger peut-être pour un an comme ça, ils font leur campement, dès que l’herbe finie, ils continuent devant.	RN
idi_mp_set38	transhumance movement	Comme les bororo, ce sont les gens qui habitent souvent dans la savane derrière leurs bœufs, on ne peut pas essayer de comprendre leur problème parce que nous ne sommes pas ensembles avec eux, comme ils sont toujours de passage, ils tâtonnent toujours. Ils n’arrivent pas à répondre ce qui est valable.	RN
idi_mp_set38	bororo do not go to school	La bonne solution est que ça peut être facile dans la saison sèche, puisque ce sont des gens qui ne font pas l’école pour qu’on prend un parmi eux pour les former, mais il faut maintenant prendre du temps comme il ne pleut plus, on peut les assister sur place, puisque tous ces bergers-là rentrent avant 19h, il faut prendre du temps pour attendre leur retour au campement, pour les sensibiliser,	RN
idi_mp_set38	people went about their daily activity while on treatment	Comme j’ai été négatif là, j’ai pris le mectizan, bon pour le traitement, dans mon quartier il y’avaient trois groupes, qui chaque matin, groupaient les gens qui étaient positifs, leur donnaient la nourriture et la doxi sur place. N’importe qui se réveillait le matin, on faisait la prière ensemble, après la prière, chacun prend sa route pour venir chez le DC pour prendre d’abord la nourriture et …	RN
idi_mp_set38	community leader monitor doxicycline treatment	Ce n’est que, nous on perdait le temps, puisque je n’ai pas assez de travail, je partais les assister, je faisais le tour là pour voir comment ça se passe, c’est donc comme ça.	RN
idi_mp_set38	desire to continue taking ivm	Bon, pour le mectizan, selon l’information de la population, pour apprécier, si vraiment ça peut se faire deux fois par an, chaque six mois, on passe, ça peut être quand même bien pour eux.	RN
idi_mp_set38	adult from 30 yrs most affected by onchocerciasis	beaucoup plus affecté par cette maladie ? c’est-à-dire, est ce sont les femmes, les hommes, les jeunes ?	RN
		Bon, on peut dire que ce sont les adultes, particulièrement ceux qui ont déjà les 50 ans, les 45 ans comme ça là. Qui ont déjà parcourus ça des années et des années. Et aussi les jeunes de 30 à 35 ans.	RN
idi_mp_set38	ivm MDA happening in the community	Avant, c’était toujours au niveau de l’hôpital de district, quand le mectizan arrivait, on fait sortir quelqu’un il vient dans le village sensibiliser. Il y’avait le DC, on appelait la réunion au niveau du district, les jeunes partaient, quand on leur parle du mectizan, on sort quelques jeunes, peut-être quatre comme ça, on les forme, on leur donne alors ce mectizan là, quand il n’yavait pas enco…	RN
idi_mp_set37	participated in the test	Toutes les couches sociales étaient concernées, enfants, jeunes, femmes et hommes de tout âge. Et à partir de 08 ans les enfants testés positifs ont été sommes au traitement. Il y’en avait 02 dans mon groupe de traitement.	RN
idi_mp_set37	people went about their daily activity while on treatment	Si tu as un programme qui nécessite un déplacement, tu le rencontre avant et il te donne tes comprimés et de quoi prendre la nourriture pour le nombre de jours que tu compte passer hors du village. Ce fut mon cas lorsque l’arbre est tombé sur mon fils et que je devais l’amener à l’hôpital de Foumbot, il m’a donné une plaquette de 10 comprimés en mesure de sécurité. Mais il m’a sommé de bien conse…	RN
idi_mp_set38	skin problem due to onchocerciasis	Chez les adultes là, ça [onchocercose] se manifeste comment ?	RN
		Et chez les jeunes là ?	RN
		Chez les jeunes aussi, ils ont les difficultés pour gratter, sur la vue également. La bosse également, parce que quand ça commence, la bosse commence petite.	RN
idi_mp_set38	bororo leave in the morning and return in the evening	La bonne solution est que ça peut être facile dans la saison sèche, puisque ce sont des gens qui ne font pas l’école pour qu’on prend un parmi eux pour les former, mais il faut maintenant prendre du temps comme il ne pleut plus, on peut les assister sur place, puisque tous ces bergers-là rentrent avant 19h, il faut prendre du temps pour attendre leur retour au campement, pour les sensibiliser,	RN
idi_mp_set38	easier to access bororo camp in the dry season	La bonne solution est que ça peut être facile dans la saison sèche, puisque ce sont des gens qui ne font pas l’école pour qu’on prend un parmi eux pour les former, mais il faut maintenant prendre du temps comme il ne pleut plus, on peut les assister sur place, puisque tous ces bergers-là rentrent avant 19h, il faut prendre du temps pour attendre leur retour au campement, pour les sensibiliser,	RN
idi_mp_set38	low literacy leading low onchocerciaisis knowledge	La bonne solution est que ça peut être facile dans la saison sèche, puisque ce sont des gens qui ne font pas l’école pour qu’on prend un parmi eux pour les former, mais il faut maintenant prendre du temps comme il ne pleut plus, on peut les assister sur place, puisque tous ces bergers-là rentrent avant 19h, il faut prendre du temps pour attendre leur retour au campement, pour les sensibiliser,	RN
idi_mp_set38	skin problem due to onchocerciasis	Parce que je peux dire que pour l’instant, avant à l’âge de 35 ans quelqu’un ne voyait pas, et aussi les difficultés pour se gratter beaucoup, le matin comme ça, tu trouves l’eau qui sort dans les yeux, pour l’instant, nous ne trouvons plus ces difficultés.	RN
idi_mp_set38	improving vision due to ivm treatment	Parce que je peux dire que pour l’instant, avant à l’âge de 35 ans quelqu’un ne voyait pas, et aussi les difficultés pour se gratter beaucoup, le matin comme ça, tu trouves l’eau qui sort dans les yeux, pour l’instant, nous ne trouvons plus ces difficultés.	RN
idi_mp_set38	body swellings after taking ivm	Oui, la carte était rouge comme ça là, quand on prenait pour la toute première fois le mectizan, quand tu prenais ça, tu gonflais, tes yeux gonfles, tes joues gonfles comme ça, on nous disait seulement que prenez toujours, quand ça fait comme ça, c’est en train de travailler sur vous. Il y’avait déjà certaines personnes qui avaient peur de prendre ça parce que quand tu prends le mectizan ça te fa…	RN
idi_mp_set38	refuse ivermectin for fear of side effect	Oui, la carte était rouge comme ça là, quand on prenait pour la toute première fois le mectizan, quand tu prenais ça, tu gonflais, tes yeux gonfles, tes joues gonfles comme ça, on nous disait seulement que prenez toujours, quand ça fait comme ça, c’est en train de travailler sur vous. Il y’avait déjà certaines personnes qui avaient peur de prendre ça parce que quand tu prends le mectizan ça te fa…	RN
idi_mp_set38	bororos have no leader in some community	Oui, ils ont leur chef, mais au niveau de, leur chef, ils ont leur chef au niveau de la KND là, mais dans chaque village, ils n’ont pas seulement l’entente dans notre village ci parce que par exemple à Machoubi, il y a leur chef là-bas, on l’appelle Ardo qui connait qu’il y a peut-être 15 troupeaux de bœufs, et il connait tous ces patrons avec leur bergers. Mais ici chez nous, ils sont dispersés …	RN
idi_mp_set38	bororo chose their leaders	Oui, ils ont leur chef, mais au niveau de, leur chef, ils ont leur chef au niveau de la KND là, mais dans chaque village, ils n’ont pas seulement l’entente dans notre village ci parce que par exemple à Machoubi, il y a leur chef là-bas, on l’appelle Ardo qui connait qu’il y a peut-être 15 troupeaux de bœufs, et il connait tous ces patrons avec leur bergers.	RN
idi_mp_set38	people informed in church of intervention	Oui, entre eux, puisque quand ils viennent comme ça, puisque ce sont les gens qui comprennent la même langue, et chaque vendredi, ils viennent à la prière, tous les patrons se réunissent tous les vendredis pour faire la prière, ce n’est que le berger qui reste dans la savane avec le bœuf. Ils viennent pour la prière, tous ensembles. Il y a de fois même on essaie de faire la réunion avec eux, on l…	RN
idi_mp_set38	presence seasonal farm labourers	On bien faire un contrat de travail pour trois mois pour rentrer chez lui, pour ça, ces genres de personnes, quand il arrivent ici lors de la prise de mectizan, ils sont obligés de prendre, on les sensibilise, il prennent le mectizan	RN
		Et comment vous faites pour savoir qu’ils sont là ?	RN
idi_mp_set38	people take ivm	Non, pour le moment, il n’y a plus, tout le monde prend jusqu’à demander qu’il faut que ce soit deux fois par an	RN
idi_mp_set38	community leaders monitor ivm distribution	Non, nous, quand ils sont en train de distribuer ça, moi je les surveille, il y a des fois quand ils passent, je viens par derrière, j’appelle d’abord peut-être l’homme, je demande que vous avez pris le mectizan là comment ? il me dit que bon, on a pris comme ça, ma femme a pris, les enfant, je lui demande s’il y a l’un de tes enfants qui a refusé de prendre, moi je vais essayer de le ramener pou…	RN
idi_mp_set38	bororos have no leader in some community	Non, il n’y a pas de difficultés entre eux, il y a seulement que celui-ci trouve que bon, comme je suis ici, je vais peut-être, mon côté, je vais peut-être faire seulement huit mois comme ça, je vais continuer devant, donc c’est inutile de dire qu’on doit faire un chef, nous ne sommes pas les autochtones donc, nous n'allons pas prendre du temps ici. Donc je vois que c’est ça leur imagination	RN
idi_mp_set38	bororos immigrate from foreign countries	Mais ici chez nous, ils sont dispersés parce qu’il y a les bororo du Nigéria, les bororo camerounais, ceux qui viennent du nord, ils sont mélangé, le chef leur avait demandé que je veux que vous vous entendez pour trouver votre chef pour l’information	RN
idi_mp_set38	bororos from northern part of Cameroon	Mais ici chez nous, ils sont dispersés parce qu’il y a les bororo du Nigéria, les bororo camerounais, ceux qui viennent du nord, ils sont mélangé, le chef leur avait demandé que je veux que vous vous entendez pour trouver votre chef pour l’information	RN
idi_mp_set38	bororo chose their leaders	Mais ici chez nous, ils sont dispersés parce qu’il y a les bororo du Nigéria, les bororo camerounais, ceux qui viennent du nord, ils sont mélangé, le chef leur avait demandé que je veux que vous vous entendez pour trouver votre chef pour l’information	RN
idi_mp_set38	ivm reduce itches and body swellings	Pour la population, la population croie en ça parce que n’importe qui pense que ce qui me faisait des difficultés dans mon corps, je ne me gratte plus, je me sentais tellement fatigué, je suis quand même, je ne sens plus ça, j’avais quelques bosses, là, je vois comme ça a disparu, je ne vois plus, je dormais le matin, mes yeux avaient de l’eau, maintenant je me réveille, je ne trouve plus ça.	RN
idi_reg_sta19	nomads can transmit disease to host community	Strategie speciale… appui speciale…. Non le programme n’a pas prevu un appui speciale parce que … ce complique parce ce que on devrais mettre l’accent sur eux plus exploser. Parce ce que la, je voudrais dis que s’il avait même un possibilité d’accompagne avec la lutte anti-vectorielle je dirai même la protection- s’il avais le tenue speciale pour recouvir tout la peau, éviter même le piqure des c…	RN
idi_mk_set26	ivm MDA happening in the community	Il y a le gens qui donnent souvent les mectizans, on prend à l’hôpital, on partage les gens qui donnent souvent les mectizans, on donne le mectizan ici tout le monde. On dit que c’est contre les filaires,	RN
idi_mk_set26	not taking ivm regularly	C’est ici, c’est ici que j’ai pris pendant deux ans, moi je suis une fille de ballon, je ne suis pas une fille d’ici,	RN
		Vous êtes ici depuis 6ans,	RN
		Hum-hum (acquiescement), je suis ici plus de 6 ans, j’ai déjà pris deux fois ici	RN
		Donc ça fait cinq fois ?	RN
		Hum-hum (acquiescement), ça fait cinq fois	RN
fgd_mp_set10	desire for test	on souhaite que vous revenez, une fois parti ne nous oubliez pas nous sommes tous ici des malades.	RN
fgd_mp_set10	test review infection	Nous avons vu que, nous qui souffrons de ça, on sait que c’est bon parce que moi je ne savais pas que je souffrais de ça, j’ai découvert, j’ai pris les remèdes et ça va.	RN
fgd_mp_set10	flies bites cause filaria	le mout-mout quand tu marches dans la brousse ça te pique et le corps va commencer à gratter, ça te donne aussi le filaire	RN
fgd_mp_set10	used ivm to kill head lice	je voulais juste vous demander de continuer à nous donner le mectizan et vérifier si les gens avalent car d’autres prennent pour tuer les poux avec. Mais moi j’avale ça car ça m’a franchement aidé	RN
fgd_mp_set10	people take ivm	je voulais juste vous demander de continuer à nous donner le mectizan et vérifier si les gens avalent car d’autres prennent pour tuer les poux avec. Mais moi j’avale ça car ça m’a franchement aidé	RN
fgd_mp_set10	desire to continue taking ivm	je voulais juste vous demander de continuer à nous donner le mectizan et vérifier si les gens avalent car d’autres prennent pour tuer les poux avec. Mais moi j’avale ça car ça m’a franchement aidé	RN
fgd_mp_set10	vertigo after taking doxicycline	Parce que ce jour j’étais pressée, j’ai juste pris deux beignets sans prendre la tasse de café arrivée à l’école j’ai eu les vertiges et j’ai vomi.	RN
fgd_mp_set10	people went about their daily activity while on treatment	Je lui ai dit que comme je me déplace là on va faire comment ? Il a dit que si le remède arrive il va m’envoyer ça, quand je suis restée à Massangam, peu de temps après, mon fils est arrivé ici avec un paquet de remède qu’on avait donné pour que je poursuive mon traitement, les beignets c’est 100 f et la tasse de café 150 f.	RN
fgd_mp_set10	ivm MDA happening in the community	ils viennent circoncier les enfants, ils font aussi le vaccin de BCG, ils distribuent le mectizan. Et aussi ils sont venus ici la fois dernière.	RN
fgd_mp_set10	positive feelings of ttd	Ils sont arrivés et les docteurs qui sont venus nous appeler qu’on vienne parce qu’on est venu dépister les gens, les gens étaient très contents parce que le filaire n’est pas une bonne maladie,	RN
fgd_mp_set10	ivm MDA happening in the community	Excusez-moi un peu, quand ils arrivent devant la porte ils disent qu’ils viennent vous donner le mectisan, il entre chez toi, tu puises de l’eau, il prend ta taille à l’aide du bambou, il prend tes deux comprimés il te donne tu avales devant lui avant qu’il ne sorte, il met quelques instant pour t’observer avant de sortir et de se rendre dans l’autre foyer.	RN
fgd_mp_set10	doctor advised not to take ivm	comme moi j’étais tombé malade je suis allée à l’hôpital à « Fipetrom » parce que je souffrais des filaires, le docteur de là-bas m’a demandé de ne plus prendre les mectisans.	RN
fgd_mp_set10	positive feelings of ttd	C’était bien, on aurait souhaité qu’on nous dépiste comme ils l’on fait mais juste qu’ils nous donnent les remèdes à tout moment, nous sommes ici les moustiques nous piquent énormément.	RN
fgd_mp_set10	participated in the test	Tout le monde ici même avec les petits enfants, ceux qui n’ont pas fait le test ce sont les enfant de deux ou trois ans, quatre ans ou cinq ans.	RN
fgd_mp_set10	vomitted after taking doxicycline	J’ai bu une fois et j’ai vomi à l’école.	RN
fgd_mp_set10	message for test and treat heard	moi qui parle j’étais au champs mais j’ai suivi et je suis venu.	RN
		Répondant : Tout le monde connaissait.	RN
fgd_mp_set10	vomitted after taking doxicycline	Parce que ce jour j’étais pressée, j’ai juste pris deux beignets sans prendre la tasse de café arrivée à l’école j’ai eu les vertiges et j’ai vomi.	RN
fgd_mp_set10	desire for test	Qu’on continue avec les années à venir parce que ça nous aide vraiment et éradique définitivement cette maladie.	RN
fgd_mp_set11	people informed in church of intervention	C’est vrai, ils ont eu à informer les gens et à les sensibiliser sur l’importance du test. Cela se faisait dans les mosquées et les églises.	RN
fgd_mp_set11	ivm is preferred to doxicycline	C’est le cas du mectizan. Il a beaucoup aidé les gens. Avant je voyais des petits bosses sur mon corps et au fur et à mesure que je consomme le mectizan, je réalise que ces bosses ont complètement disparu. Le mectizan a aidé beaucoup de personnes. Donc si vous souhaitez nous aider, apportez-nous plus de mectizan parce que je ne comprends rien du traitement avec doxi.	RN
fgd_mp_set11	no one missed test because of work	À ma connaissance, on n’a pas connus des cas de ce genre dans notre village. Personne n’a manqué le teste à cause de ses activités champêtres, non. On est responsable dans ce village. Ça pourrait être le cas avec les bororo parce qu’ils sont nomades par essence.	RN
		Nos champs ne sont pas loin de l’habitat, pas de plantations à plus de 02 kilomètres de la maison.	RN
fgd_mp_set11	flies bites cause filaria	Oui, actuellement, moi qui suis enseignant je peux vous dire que le filaire est causé par la piqure d’une mouche. Par exemple un corps sain et un corps malade : tu prends le mectizan et ton corps est sain, la mouche se pose sur celui qui a le filaire et vient te piquer pour te transmettre la maladie. C’est pourquoi dans la société, quand il y a distribution du mectizan tout le monde doit globalem…	RN
fgd_mp_set11	improved vision after doxicycline treatment	Moi, quand je me réveillais, j’avais du mal à voir et ressentais un peu de vertige. Mais depuis que j’ai fait le traitement je ne ressens plus cela.	RN
fgd_mp_set11	nodule disappearing after taking ivm	Il ya les démangeons sur tout le corps, les bosses qui gonflent sur les parties du corps et c’est quand on prend le mectizan que ça baisse.	RN
fgd_mp_set10	doctor advised not to take ivm	Parce que le docteur m’avais interdit de ne plus prendre le mectizan.	RN
fgd_mp_set11	ivm reduce itches and body swellings	Comment la filariose se manifeste-t-elle dans le corps ?	RN
		Il ya les démangeons sur tout le corps, les bosses qui gonflent sur les parties du corps et c’est quand on prend le mectizan que ça baisse.	RN
fgd_mp_set11	lack or inadequate treatment of ivm side effects	Avant, certaines personnes refusaient de prendre le mectizan parce que la prise en charge des cas d’effets secondaires était absente. Et on a pensé à un moment que c’était un produit qu’on donné pour tuer les gens puisque les victimes étaient abandonné à leur sort. Donc mettez un accent sur cet aspect car on préférera mourir tranquille de notre maladie que par effet d’un produit. Prendre en charg…	RN
fgd_mp_set10	participated in the test	Tout le monde a fait le test moi-même j’étais au champs et je suis rentrée uniquement pour ça.	RN
fgd_mp_set10	refused mectizan as was sick	Répondant 4: comme moi j’étais tombé malade je suis allée à l’hôpital à « Fipetrom » parce que je souffrais des filaires, le docteur de là-bas m’a demandé de ne plus prendre les mectisans.	RN
fgd_mp_set10	adhere to doxicycline treatment	Quand tu arrivais, on avait déjà préparé, tu entres chez lui, on te donne deux beignet et une tasse de thé et après tu avales les remèdes, un autre jour tu arrives on a fait la bouillie, on te donne une tasse de bouillie et deux beignets, tu bois et avales le remède.	RN
fgd_mp_set10	ivm MDA happening in the community	quand le moment arrive on marche dans tout le quartier et dit que le moment du mectizan est arrivé on passe partager et ils passent aussi partager comme ça.	RN
		Enquêteur : Qui vous informe souvent sur le mectisan ?	RN
		Répondante 2: Ce sont les médecins, tu restes devant ta porte ceux qui distribuent arrivent où tu es et donne ta part de comprimé tu avales.	RN
fgd_mp_set10	ivm MDA happening in the community	Quand ils arrivent pour donner ils prennent le poids des enfants, il demandent leur âge, si tu connais tu dis, si tu ne connais pas c’est que tu ne connais pas, on prend les mesures de l’enfant à l’aide d’un bambou et lui donne le remède, si quelque chose lui arrive, on lui donne un calmant, si c’est à l’immédiat mais si c’est après trois ou quatre jours qu’on dit que c’est à cause du mectisan on…	RN
fgd_mp_set11	message for test and treat heard	Bien évidemment, ils nous ont envoyé des gens qui passaient dans le village pour passer l’information : le jour et la date, l’heur et le lieu de rencontre. Ce jour alors, personne n’est allé au champ. Tout le monde s’est rendu au centre de santé de Makouopsap, même les bororo et c’est tard vers 18 heures que nous sommes rentés à la maison à cause de l’affluence.	RN
fgd_mp_set10	flies bites cause filaria	c’est le mout-mout, quand il pique sur une personne malade il prend son sang pour transmettre aux personnes saines	RN
fgd_mp_nom3	new nomads (bororos) report to village cheifs on arrival	Quand on est arrivé, on a vue le chef du village par intermédiaire du chef du quartier qui est notre frère bororo. À partir de ce moment le chef du village a accepté qu’on s’installe.	RN
fgd_mp_nom3	duration of bororos stay in the community	Nous vivons en harmonie avec les Bamoun que nous avons trouvés ici. On n’a aucun problème avec eux. Ça a fait 05 ans que ma famille et moi sommes installés dans ce village et nous vivons bien. Quand on est arrivé, on a vue le chef du village par intermédiaire du chef du quartier qui est notre frère bororo. À partir de ce moment le chef du village a accepté qu’on s’installe.	RN
fgd_mp_nom13	bororo paramount ruler	Ce sont les bororo qui le choisissent. Il doit être responsable, être d’une famille respectée et être connu de tous les bororo du village ou par tous les chefs de familles. Quand il est choisi, on l’amène chez le roi de Foumban qui le nôme Ardo de la communauté bororo de tel ou tel village. Comme ici, le Ardo est de Malahden. Moi je ne maitrise pas comment cela est hiérarchisé dans ce village par…	RN
fgd_mp_nom13	bororo chose their leaders	Ce sont les bororo qui le choisissent. Il doit être responsable, être d’une famille respectée et être connu de tous les bororo du village ou par tous les chefs de familles. Quand il est choisi, on l’amène chez le roi de Foumban qui le nôme Ardo de la communauté bororo de tel ou tel village. Comme ici, le Ardo est de Malahden. Moi je ne maitrise pas comment cela est hiérarchisé dans ce village par…	RN
fgd_mp_nom13	new nomads (bororos) report to village cheifs on arrival	Ce que je sais c’est que c’est le Ardo qui est le chef des bororo. Son rôle se joue jusqu’à dans les détails : lorsque vous venez d’arriver dans un village, vous êtes tenu de rencontrer le Ardo et lui, il t’envoi ou part avec toi chez son supérieur qui est le chef du village.	RN
fgd_mp_nom13	bororo paramount ruler	Ce que je sais c’est que c’est le Ardo qui est le chef des bororo. Son rôle se joue jusqu’à dans les détails : lorsque vous venez d’arriver dans un village, vous êtes tenu de rencontrer le Ardo et lui, il t’envoi ou part avec toi chez son supérieur qui est le chef du village.	RN
fgd_mp_nom13	expect better health after doxicycline treatment	C‘est mon mari qui est revenu me dire d’aller faire le test. J’avais déjà refusé et quand mon mari m’a dit que tout le village est réuni pour faire ce test, cela m’a mis en confiance et je suis allé avec ma fille.	RN
fgd_mp_nom13	bororo leaders authorised participation in ivm MDA or ttd	C‘est mon mari qui est revenu me dire d’aller faire le test. J’avais déjà refusé et quand mon mari m’a dit que tout le village est réuni pour faire ce test, cela m’a mis en confiance et je suis allé avec ma fille.	RN
fgd_mp_nom13	bororos received order from settled community cheifs	Ce sont les bororo qui le choisissent. Il doit être responsable, être d’une famille respectée et être connu de tous les bororo du village ou par tous les chefs de familles. Quand il est choisi, on l’amène chez le roi de Foumban qui le nôme Ardo de la communauté bororo de tel ou tel village. Comme ici, le Ardo est de Malahden. Moi je ne maitrise pas comment cela est hiérarchisé dans ce village par…	RN
fgd_mp_nom13	skin problem due to onchocerciasis	La maladie qui me dérange c’est la bosse que j’ai au coup. Vous avez vu comment cela est gonfle. Ça fait plus d’un an que j’ai cette maladie.	RN
fgd_mp_nom13	people with body itches & rashes in the community	Et vous madame, quelle maladie vous affecte-t-elle ?	RN
		Pour moi, ce sont les yeux. De fois ça gonfle et quelque temps après tout le corps commence à gratter, change de couleur et laisse des traits noirs à la fin comme vous le voyez là. Parfois c’est le mal de ventre.	RN
		Avec quoi traitez-vous votre mal ?	RN
		Je prenais seulement le dexa. Il y a de cela très longtemps que je ne prends plus rien pour cette maladie. Quand elle déclenche, je me gratte la peau pour quelques jours et après ça se calme tout seul. (Depuis ?) Ça fait 10 ans aujourd’hui que j’ai cette maladie. Quand elle commence, mes yeux chauffent, les petits boutons sortent par endroit et après c’est tout le corps qui est affecté.	RN
		Qu’est-ce qui est à l’origine de ces maladies selon vous ?	RN
		Nous sommes quittés de Kalime pour Gaoundal chez notre mère et arrivé labà j’ai commencé à sentir comment les yeux chauffaient et quelques jours plus tard, ma peau a commencé à gratter. Lorsque je me suis gratté, la peau quittait toute seule, comme si on l’avait brulé. Je travails cette maladie à l’indigène. J’ai tout abandonné maintenant. J’ai aussi mes deux frères qui sont atteints par cette ma…	RN
fgd_mp_nom13	suffering eye pain and itches in community	Et vous madame, quelle maladie vous affecte-t-elle ?	RN
		Pour moi, ce sont les yeux. De fois ça gonfle et quelque temps après tout le corps commence à gratter, change de couleur et laisse des traits noirs à la fin comme vous le voyez là. Parfois c’est le mal de ventre.	RN
fgd_mp_nom13	cold causes onchocerciasis	Il reste au soleil et se gratte la peau chaque jour. Lorsqu’il est à l’ombre, c’est plus grave : sa peau quitte et laisse des brulures. Sa maladie a commencé quand il est allé en voyage saisonnier avec les bœufs car c’est dès son retour qu’il a présenté les premiers syntones.Je pense que ce qui a pu déclencher la maladie c’est le froid car ils vivent au bord de l’eau avec les bœufs.	RN
fgd_mp_nom13	test is painful	Parlant du test, moi je savais qu’on prélevait seulement le sang.Mais on prélevait plutôt la peau, ce qui aurait découragé plusieurs à ne pas se faire tester.Ils disaient que c’est très douloureux.	RN
fgd_mp_nom13	refuse because test was painful	Parlant du test, moi je savais qu’on prélevait seulement le sang.Mais on prélevait plutôt la peau, ce qui aurait découragé plusieurs à ne pas se faire tester.Ils disaient que c’est très douloureux.	RN
fgd_mp_nom13	doubt intension of collecting skin sampple	De ma part, je trouve cela compliqué parceque je n’avais jamais vu où on arrache la peau pour partir avec. Seulement, ils sont revenus nous livrer les résultats des tests et m’ont dit que je ne suis pas malade. Donc si j’avais sur dès le départ, je n’allais jamais faire ce test.C’est vrai que je l’ai fait juste pour avoir vu les autres faire.	RN
fgd_mp_nom13	doubt intension of collecting skin sampple	Pourquoi ne vouliez-vous pas faire ce test ?	RN
		C’est parce qu’on coupe pour partir avec et quand on revient on nous dit qu’on n’est pas malade, or je leur ai montré ma maladie que j’ai au coup.	RN
		Qui sont ceux de votre communauté qui n’ont pas fait le test et pourquoi ?	RN
		Ils disent que la première fois où ils ont fait le test ils n’ont rien reçu, pourtant les infirmiers sont partis avec leurs peaux.	RN
		Que peut-on améliorer au sujet des tests ?	RN
		Moi c’est le fait d’arracher la peau et partir avec qui ne m’arrange pas. Quand tu parts à l’hôpital de ton propre gré, ils peuvent faire de ton ce qu’ils veulent. Mais quand ce sont eux qui nous interpellent et arrache notre peau pour partir avec en nous rassurant par simple parole qu’il s’agit de notre santé, ça devient difficile à admettre, du moins pour moi. Donc il faut que vous veillez sur …	RN
fgd_mp_nom13	transhumance movement	maintenant vous pouvez les trouver, mais à partir de la semaine prochaine la plupart d’entre eux commencent à se déplacer pour la Sanaga. Ils en ont généralement pour 03 ou 04 mois, cela dépendant de la rentrée des pluies.	RN
fgd_mp_nom13	participated in the test	Moi j’ai pris 03 comprimés, mon épouse en a pris 04, ma fille 02 et mon fils 01.	RN
fgd_mp_nom13	people take ivm	On a reçu le mectizan seulement. Ils nous ont demandé d’avaler sur place. Mais j’ai pris 04 comprimés et ma femme que voici en a pris 03.	RN
fgd_mp_nom3	settled and bororos communities collaborate and exchange help	Nous vivons en harmonie avec les Bamoun que nous avons trouvés ici. On n’a aucun problème avec eux. Ça a fait 05 ans que ma famille et moi sommes installés dans ce village et nous vivons bien.	RN
fgd_mp_nom3	bororo camps are far from main community	Nous travaillons au champ comme eux et la seule différence c’est que nous sommes des bergers et par conséquent nous vivons dans les zones très reculées de la brousse pour nos bétails et eux ils vivent en bordure des routes pour leur commerce.	RN
fgd_mp_nom3	refuse test becuase no medicine was offered in previous test	Mon enfant a le palu mais son test était négatif et je n’y comprends rien. Pour moi, ils m’ont demandé le pourquoi je ne me suis pas fais testé alors que ceux qui l’on fait dans mon campement n’ont rien eu.	RN
fgd_mp_nom3	transhumance movement	La plus part partent où il y a abondement d’eau et de végétations fleurissantes. Ils partent parfois pour 03 ou 04 mois ; cela dépend de la rentrée de pluie.	RN
fgd_mp_nom3	duration of bororos stay in the community	Je suis arrivé dans ce village l’année dernière et lorsqu’ils étaient venus (infirmiers) pour les tests j’étais encore à Banyo [dans le Nord]. Pour vous dire que c’est seulement cette année que j’ai fait le teste. Mais étant à Banyo je faisais le teste chaque 12 mois avant d’arriver ici avec les bœufs.	RN
		Combien de temps comptiez-vous passer dans ce village ?	RN
		Maintenant je ne pense pas vouloir m’en aller d’ici encore.	RN
fgd_mp_nom3	bororos from northern part of Cameroon	Je suis arrivé dans ce village l’année dernière et lorsqu’ils étaient venus (infirmiers) pour les tests j’étais encore à Banyo [dans le Nord]. Pour vous dire que c’est seulement cette année que j’ai fait le teste. Mais étant à Banyo je faisais le teste chaque 12 mois avant d’arriver ici avec les bœufs.	RN
fgd_mp_nom3	missed ivm MDA as out with cattle	Ils donnaient le mectizan à tous ceux qui étaient présent. Les adultes prenaient 03 ou 04 comprimés et les enfants 01 comprimé. Cela se faisait après qu’on ait mesuré la taille. Ceux qui n’ont pas pris les comprimés sont ceux-là qui n’étaient pas là ce jour. (Précisions) Vous savez que la communauté bororo ne reste pas sur place en raison de notre activité d’élevage. Le grand matin, on sort avec …	RN
fgd_mp_nom3	bororos know where others are	Et comme celui-ci est bororo, il connait tous nos campements et pourra mieux nous informer et nous donner le jour et l’heure à laquelle vous allez venir.	RN
fgd_mp_nom3	bororos received order from settled community cheifs	Chez nous les bororo, on choisit celui qui nous dirige. Cette personne doit être aimée par la majorité. Une fois élus, on l’amène chez le roi de Foumban qui va le nommé chef des bororo de la localité. Il est alors appelé Ardo. Ici à Makouopsap, il y a un chef de village et les chefs de quartiers qui lui rendent compte. Notre communauté bororo est représentée par Ardo Magou.	RN
fgd_mp_nom3	bororo paramount ruler	Chez nous les bororo, on choisit celui qui nous dirige. Cette personne doit être aimée par la majorité. Une fois élus, on l’amène chez le roi de Foumban qui va le nommé chef des bororo de la localité. Il est alors appelé Ardo. Ici à Makouopsap, il y a un chef de village et les chefs de quartiers qui lui rendent compte. Notre communauté bororo est représentée par Ardo Magou.	RN
fgd_mp_nom3	bororo chose their leaders	Chez nous les bororo, on choisit celui qui nous dirige. Cette personne doit être aimée par la majorité. Une fois élus, on l’amène chez le roi de Foumban qui va le nommé chef des bororo de la localité. Il est alors appelé Ardo. Ici à Makouopsap, il y a un chef de village et les chefs de quartiers qui lui rendent compte. Notre communauté bororo est représentée par Ardo Magou.	RN
fgd_mp_nom3	bororo leave in the morning and return in the evening	(Précisions) Vous savez que la communauté bororo ne reste pas sur place en raison de notre activité d’élevage. Le grand matin, on sort avec les bœufs pour ne rentrer que dans la soirée.	RN
fgd_mp_nom13	bororos not understanding sensitisation messages	R- Pour nos frères bororo, si vous confiez cette tache (la distribution) à un ou plusieurs Bororo, il sera beaucoup plus facile de mobiliser plus de personnes. Ils vont pouvoir dire aux leurs, de façon convaincante, ce que vous voulez passer comme message. Même les absents seront mieux informés car on se connait en détail et, dans ce sens, les DC Bororo vont davantage galvaniser les frères et sœu…	RN
fgd_mp_nom13	bororos desire to be serve by theirs during health intevention	Pour nos frères bororo, si vous confiez cette tache (la distribution) à un ou plusieurs Bororo, il sera beaucoup plus facile de mobiliser plus de personnes. Ils vont pouvoir dire aux leurs, de façon convaincante, ce que vous voulez passer comme message. Même les absents seront mieux informés car on se connait en détail et, dans ce sens, les DC Bororo vont davantage galvaniser les frères et sœurs …	RN
fgd_mp_nom13	participated in the test	On a tous fait les tests. Mais après les tests, ils nous ont dit qu’on n’a pas la maladie.	RN
fgd_mp_set11	majority of people did the test	Ce jour alors, personne n’est allé au champ. Tout le monde s’est rendu au centre de santé de Makouopsap, même les bororo et c’est tard vers 18 heures que nous sommes rentés à la maison à cause de l’affluence.	RN
fgd_mp_set11	non assistance with doxicycline side effect	Ce qu’il faut maintenant c’est mettre en confiance la population en prennant en charge les cas d’effets secondaires, surtout les plus inquiétants, car ça peut faire fuir des gens.	RN
fgd_mp_set11	meal support facilitate treatment adherence	Chaque matin, les malades se rassemblé chez le responsable du groupe, il nous donnait du café avec du pain, parfois de la bouillie avec les baignés, etc. Et quand on a fini de manger, il donne à chacun un comprimé à avaler sur place et chacun retournait chez lui en attendant les effets du médicament, soit la santé, soit la mort.	RN
fgd_mp_set11	side effects of doxicycline were tolerable	Il y avait seulement des effets, mais qui n’étaient pas de nature à empêcher quelqu’un de poursuivre sa vie.	RN
fgd_mp_set2	lack or inadequate treatment of ivm side effects	on reste souvent à la maison avec ces cas car on ne nous dit pas où aller quand le mectizan nous dérange. Même quand les yeux gonflent, on reste à la maison en attendant que ça finisse. Je pense donc qu’il faut accompagner le mectizan d’un calmant qu’on peut avaler en cas de problème, car les gens restent à la maison par peur de venir à l’hôpital sans argent et que les soins leur coutent chers. P…	RN
fgd_mp_set2	no change after taking ivm	On nous demande de prendre pour lutter contre le filaire, mais même ceux qui boivent continuent à avoir de fourmillement ou de bouffés de chaleur quand ils marchent au soleil. Donc moi je vois que ça ne les aide pas tellement. Donc nous on prend ça seulement sans trop savoir le véritable enjeu.	RN
fgd_mp_set2	refuse because test was painful	Moi, le fait de couper la peau m’a fait trop peur car même quand je me blesse je n’arrive plus à manger, combien de fois faire couper ma peau pour partir avec. Donc même si j’avais été là, on n’allait seulement m’arrêter par force pour que je le fasse. Je n’ai pas apprécié le faite de couper la chair de quelqu’un et partir avec. Je pensais aux prises de sang au moins même comme la simple injectio…	RN
fgd_mp_set2	absent duirng test as was in the farm	Moi j’étais au champ ce jour là par manque d’information et mon champ est très loin du village.	RN
fgd_mp_set2	meal support facilitate treatment adherence	Mais d’autres ne pourront plus suivre le traitement, pas parce qu’ils ne veulent vraiment pas, mais parce qu’il leur est difficile de trouver à manger aussi tôt le matin.	RN
fgd_mp_set2	skin problem due to onchocerciasis	Le filaire c’est quand des boutons indésirables sortent sur le corps et démangent. Quand on gratte, l’eau sort.	RN
fgd_mp_set2	need to reinforce cdd sensitisation capacity	Pour ma part, il faut renforcer les capacités des distributeurs car certains ne connaissent même pas ce qu’ils doivent faire dans la communauté pour que les gens adhèrent. Cela va éviter qu’on ne trouve plus des femmes qui utilisent le mectizan plutôt pour tuer les poux sur les têtes.	RN
fgd_mp_set2	CDD sensitization not sufficient	La vérité c’est que les distributeurs ne nous ont rien dit à propos du mectizan : le pourquoi on prend, comment ça agit dans le corps et que faire en cas d’effets secondaires.	RN
		Ils nous ont juste dit que c’est le traitement du filaire et que ça tue aussi plusieurs maladies dans le corps. Malheureusement ç provoque plutôt de nombreuses maladies chez certaines personnes et c’est là qu’on est dépassé, que la peur née.	RN
fgd_mp_set2	need to reinforce sensitisation of onchocerciasis	Il faut multiplier les campagnes de sensibilisation dans le village, mes des réunions avec les infirmiers du village pour qu’ils expliquent les enjeux aux populations.	RN
fgd_mp_set2	test is painful	Ça me fait peur mais on m’a déjà fait ça une fois. C’était douloureux et ils sont revenus avec le résultat et je n’étais pas malade.	RN
fgd_mp_set2	meal support facilitate treatment adherence	Avez-vous entendu parler des cas de désistement au traitement ?	RN
		Les gens n’ont pas fuit le traitement car il y avait la nourriture au programme. (Précisions) Ils n’ont pas eu peur qu’on leur donne le médicament et la nourriture en même temps, car nombreux se lèvent souvent sans savoir ce qu’ils vont manger de la journée.	RN
		J’ai aussi trouvé cela agréable, car on ne peut pas prendre un comprimé à jeun.	RN
		Quelle est votre appréciation générale sur le test et le traitement ?	RN
		Je vois que les chosent ont beaucoup changé. Si vous donnez déjà à manger aux gens avant qu’ils ne prennent les comprimés, cela sous-attend que vous prendriez aussi soin d’eux s’il leur arrive quelque chose après. Voilà qui est rassurant, et sans vous mentir on va s’imprégner à condition qu’on ne coupe pas ma chair pour partir avec.	RN
fgd_mp_set2	Ivm provoque illness	Aussi ça fait plus peur parce que ça active les maladies cachées et avec la pauvreté on se retrouve enflé à la maison.	RN
fgd_mp_set2	desire for test	sans vous mentir on va s’imprégner à condition qu’on ne coupe pas ma chair pour partir avec. - Moi je pense que les gens doivent se tester pour ne plus avoir trop de problème (de santé)	RN
fgd_mp_set2	visual problem in community	Qui sont plus victimes des maladies des yeux et des pieds ?	RN
		On a plus de personnes âgées. – Mais il y a par exemple un petit garçon du village dont les yeux ont trop gonflé et il n’arrivait plus à voir encore moins distinguer les personnes. Donc on peut dire qu’enfants et personnes âgées souffrent de ce problème.	RN
		C’est vrai ! Moi qui vous parle, lorsque je rentre des classes dans l’après midi, j’ai vraiment du mal à voir et les yeux me font mal. Je sens parfois le besoin de marcher avec un parasoleil. Ma tante souffre des mêmes problèmes ainsi que plusieurs mamans du village qui ne distinguent plus les gens à une distance considérable.	RN
fgd_mp_set2	cdd not explaining why ivm is taken and what to do if side effects	La vérité c’est que les distributeurs ne nous ont rien dit à propos du mectizan : le pourquoi on prend, comment ça agit dans le corps et que faire en cas d’effets secondaires.	RN
fgd_mp_set2	refuse ivermectin for fear of side effect	Quand quelqu’un est chef de famille avec 05 enfants, il ne voudrait pas prendre le risque de tomber malade et ne plus pouvoir nourrir ça famille parce qu’il doit trouver de l’argent pour se soigner.	RN
fgd_mp_set2	improved vision after doxicycline treatment	Que pensez-vous du traitement avec doxi ?	RN
		Certains participants disent que le traitement leur a apporté un soulagement. Nombreux qui ne voyaient plus bien affirment déjà, après traitement, qu’ils reconnaissent les gens, ce qui n’était plus le cas avant, ceux qui ne marchaient plus partent au champ. Voilà mon constat.	RN
fgd_mp_set2	visual problem in community	Quelles sont les maladies qui vous dérangent dans le village ?	RN
		C’est le filaire (filariose) qui nous dérange plus dans ce village. Les moustiques et les « moutmouts » nous piquent constamment et cela fait en sorte que les gens, à moins de 45 ans, ont les problèmes de vu.	RN
fgd_nn_nom1	bororos immigrate from foreign countries	J’ai presque 100 ans et on est déjà à trois ans ici à Ndjinja njigouot. Je sorts du Nigéria avec mes enfants et nous avons conduit les bœufs jusqu’ici. À mon arrivé, j’ai vu le chef du quartier qui est un frère bororo et il m’a conduit chez le chef du village Makakoun. C’est alors qu’il m’accepta en tant que habitant et m’a installa ici.	RN
fgd_nn_nom1	bororo chose their leaders	Chez nous, il existe un seul et unique chef pour les bororo de Makakoun, de Ndjinja njigouot et de tout Massagham en général. Il s’appel Ardo et représente tous les bororo au près des chefs bamoun. Ardo Jaïri réside à Malahden. Nommé par les bororo eux-mêmes, l’Ardo doit être très respectueux et influent.	RN
fgd_nn_nom1	settled community cdd distribute ivm to brororo	Ce sont les habitants du village qui travail avec les gens du centre de santé qui viennent nous donner le mectizan.	RN
fgd_nn_nom1	cold causes onchocerciasis	C’est une maladie qui attaque notre peau. – Moi je pense qu’elle est due à l’excès de froid car lorsque j’ai froid, ça me donne des nausées, mon corps gratte et ma peau devient noir lorsque je la gratte.	RN
fgd_nn_nom1	community leaders sensitise people to come for test	C’est le Chef du village qui a fait appel à tous les habitants pour venir faire les tests à la chefferie.	RN
fgd_nn_nom1	participated in the test	C’est cette année qu’ils sont encore revenus pour les tests et j’ai quand même été testé, deux jours après quand les résultats sont sortis, ils m’ont dit à moi et à mes frères du campement que nous n’étions pas malades. Ils nous ont donnés à chacun trois mectizans.	RN
fgd_nn_nom1	onchocerciasis awareness	Avant, on connaissait tous les manifestations puisque la maladie nous dérangeait déjà. Mais c’est tout dernièrement, après notre installation dans ce village que les gens de l’hôpital nous ont expliqué qu’il s’agissait de ce que vous parlez (Onchocercose).	RN
fgd_nn_nom1	refuse test becuase no medicine was offered in previous test	Au premier test, les gens n’on rien reçu à la fin alors que promesse était faite de passer dans les domiciles distribuer des comprimés. C’est pourquoi certains n’on pas fait ce test par manque de confiance et par peur d’être abandonné à leur sort. D’autres par contre ont refusés juste parce que ceux qui se faisaient tester en premier sortaient en disant que le test est douloureux.	RN
fgd_nn_nom1	refuse because test was painful	Au premier test, les gens n’on rien reçu à la fin alors que promesse était faite de passer dans les domiciles distribuer des comprimés. C’est pourquoi certains n’on pas fait ce test par manque de confiance et par peur d’être abandonné à leur sort. D’autres par contre ont refusés juste parce que ceux qui se faisaient tester en premier sortaient en disant que le test est douloureux.	RN
fgd_nn_nom1	lost of trust due to non return of previous test result	Au premier test, les gens n’on rien reçu à la fin alors que promesse était faite de passer dans les domiciles distribuer des comprimés. C’est pourquoi certains n’on pas fait ce test par manque de confiance et par peur d’être abandonné à leur sort.	RN
fgd_nn_nom1	cold causes onchocerciasis	Que pensent les gens ici de l’onchocercose ?	RN
		C’est cette maladie qui empêche une personne de toucher de l’eau froide et nous ne pouvons rien faire sans utiliser de l’eau.	RN
fgd_nn_nom1	bororo paramount ruler	Lorsque nous sommes arrivés ici, on a trouvé Ardo Jaïri qui vie à Malahden. C’est lui notre grand chef, mais il reçoit les ordres du Roi des Bamoun à Foumban.	RN
fgd_nn_nom1	people near health centre informed us about ivermectin distribution	lls ont d’abord mesurés la taille et ils donnaient aux plus grands 3 ou 4 comprimés, 1 ou 2 aux petits et plus petits. Avant de venir, les gens qui vivent près du centre de santé nous ont informés de leur arrivée et on attendait tous. Eux-mêmes affichaient les papiers à l’hôpital et à la chefferie pour annoncer.	RN
fgd_nn_nom1	onchocerciasis awareness	À ce que je sache, c’est la maladie qui attaque la peau et qui se manifeste par des nausées, des démangesons, des brulures. Mais lorsque ma peau gratte, elle change de couleur et mon corps gonfle de temps en temps.	RN
fgd_nn_nom1	body swelling due to filarial	À ce que je sache, c’est la maladie qui attaque la peau et qui se manifeste par des nausées, des démangesons, des brulures. Mais lorsque ma peau gratte, elle change de couleur et mon corps gonfle de temps en temps.	RN
fgd_mp_set2	absent for test as was at school	Nous regrettons de n’avoir pas put participer à cause de l’école, car notre école est à Masagham et on vie aussi labà pour ne venir ici que les week-ends.	RN
fgd_mk_set8	doubt intension of collecting skin sampple	Un autre fait décourageant était de partir avec la peau sans l’examiner sur place. Donc vous pouvez résoudre le problème de peur en faisant les examens des tests sur place ou en expliquant les choses clairement aux populations.	RN
fgd_mp_set2	refuse ivermectin for fear of side effect	Moi par exemple, depuis que j’ai pris le mectizan étant petit et que ça m’a dérangé, je ne prends plus jusqu’aujourd’hui de peur que ça ne provoque encore une maladie dans mon corps.	RN
		Moi le mectizan me fait gonfler la peau et le visage gonfle. Et depuis lors j’ai demandé au distributeur de ne plus me donner. Quand je vois le mectizan je fuis seulement puisque quand la face gonfle j’ai honte de sortir en publique. Donc s’il ya un autre produit qui peut nous soigner, je prendrais mais plus le mectizan.	RN
fgd_mp_set2	refuse ivermectin for fear of side effect	Moi je pense que le mectizan fait peur parce que quand il fait gonfler le corps, on ne sait plus à quel moment cela va finir pour qu’on poursuive ses activités. Aussi ça fait plus peur parce que ça active les maladies cachées et avec la pauvreté on se retrouve enflé à la maison.	RN
fgd_mp_set11	dandrof and vertigo after taking doxicycline	Moi aussi j’ai eu des effets secondaires : quand j’ai entamé le traitement, j’ai constaté que le martin je commençais à avoir les vertiges quand je me lève. Quand ils sont venus, je leur ai expliqué et ils m’ont donné 03 plaquettes de comprimés qui m’ont soulagé. Aujourd’hui, j’ai juste des légers vertiges.	RN
fgd_mp_set11	participated in the test	Mais dans l’ensemble, en ce qui concerne les autochtones, on n’a enregistré aucun cas de refus.	RN
fgd_mp_set11	adhere to doxicycline treatment	Le plus important était de ne pas sauter un jour de traitement car en le faisant on aura raté tout le traitement. Ainsi, tous ceux qui étaient soumis au traitement, même les enfants comme ceux-ci, n’ont eu aucun moment de sommeil par rapport à cela.	RN
fgd_mp_set11	majority of people did the test	L’ambiance était bonne, beaucoup de villageois étaient là. Puisque c’est pour la santé, chacun portait ses pieds pour y aller et on n’arrêtait personne. Je signale d’ailleurs qu’il y’avait une voiture qui animait avec la music et dès que les enfants sortaient pour voire, ils entraient aussi se faire tester. Oui c’était ça, net comme les pères vous a expliqué.	RN
fgd_mp_set11	animated sensitization during test attracted people	L’ambiance était bonne, beaucoup de villageois étaient là. Puisque c’est pour la santé, chacun portait ses pieds pour y aller et on n’arrêtait personne. Je signale d’ailleurs qu’il y’avait une voiture qui animait avec la music et dès que les enfants sortaient pour voire, ils entraient aussi se faire tester. Oui c’était ça, net comme les pères vous a expliqué.	RN
fgd_mp_set11	people went about their daily activity while on treatment	Je prenais mes comprimés le matin et juste après je prends ma houe et je me rends au champ.	RN
fgd_mp_set11	vertigo after taking doxicycline	Moi aussi j’ai eu des effets secondaires : quand j’ai entamé le traitement, j’ai constaté que le martin je commençais à avoir les vertiges quand je me lève. Quand ils sont venus, je leur ai expliqué et ils m’ont donné 03 plaquettes de comprimés qui m’ont soulagé. Aujourd’hui, j’ai juste des légers vertiges.	RN
fgd_mp_set11	ivm is preferred to doxicycline	Je peux dire que le mectizan a chassé ce qu’on appel « filaire ». Nous avons même souhaité qu’on nous les donne 02 fois par an, donc après chaque 06 mois. Au-delà du test qu’ils ont fait, nous pensons vraiment que c’est le mectizan qui nous a aidé. Ce qu’ils appel doxi se vend au marché de Sagham. Si tu arrives chez moi tu va trouver ça. Or je croyais qu’ils venaient nous couper la peau pour nous…	RN
fgd_mp_set11	not getting better after doxycycline treatment	j’ai eu une bosse au niveau de la fesse bien avant le test et quand j’ai expliqué lors du test, ils m’ont rassuré que ça va aller. Ils m’ont donné des comprimés à boire à la maison ; seulement lorsqu’on a commencé le traitement avec doxi, j’ai eu à avaler encore 02 de ces comprimés là en supplément. Et je vous assure, cela a faillit me rendre fou, je n’ai pas su à quel moment j’ai traversé la rou…	RN
fgd_mp_set11	have abdomenal pain after taking doxicycline	j’ai commencé à ressentir une douleur au niveau du ventre 03 jours après le début du traitement	RN
fgd_mp_set11	absent for test as was at school	Ils sont nombreux ceux qui n’ont pas fait le test et donc n’ont pas eu le traitement. Il s’agit principalement des élèves qui résident hors du village et ne reviennent que les week-ends ou pendant les vacances.	RN
fgd_mp_set11	flies bites cause filaria	Ils se développent dans les cours d’eau, surtout ceux qui ont des chutes. Comme ici dans ce village on a plusieurs courants d’eau et les moutmouts s’y développent très vite : une mouche peut reproduire près d’un millier d’autres. Voilà comment elles rependent la maladie au sein de la population. Donc si vous voulez éradiquer la maladie, pensez d’abord à exterminer les mouches. En suite il faudra …	RN
fgd_mp_set11	adhere to doxicycline treatment	Ils n’ont refusé le comprimé à personne de parmi les patients.	RN
		Chacun a pris son traitement jusqu’au délai d’1 moi et 05jours. On a eu aucun malentendu avec lui au sujet de quoique ce soit.	RN
fgd_mp_set11	skin problem due to onchocerciasis	Il ya les démangeons sur tout le corps, les bosses qui gonflent sur les parties du corps et c’est quand on prend le mectizan que ça baisse.	RN
fgd_mp_set11	took more than prescribed tablet of doxicycline	j’ai eu une bosse au niveau de la fesse bien avant le test et quand j’ai expliqué lors du test, ils m’ont rassuré que ça va aller. Ils m’ont donné des comprimés à boire à la maison ; seulement lorsqu’on a commencé le traitement avec doxi, j’ai eu à avaler encore 02 de ces comprimés là en supplément. Et je vous assure, cela a faillit me rendre fou, je n’ai pas su à quel moment j’ai traversé la rou…	RN
fgd_mp_set11	doxicycline side effects treated	Moi aussi j’ai eu des effets secondaires : quand j’ai entamé le traitement, j’ai constaté que le martin je commençais à avoir les vertiges quand je me lève. Quand ils sont venus, je leur ai expliqué et ils m’ont donné 03 plaquettes de comprimés qui m’ont soulagé. Aujourd’hui, j’ai juste des légers vertiges.	RN
fgd_mp_set11	everyone adhere to doxicycline treatment	Moi je pense qu’ils ont fait leur travail correctement du moment où ils n’ont discriminé personne. Ils n’ont refusé le comprimé à personne de parmi les patients.	RN
		Chacun a pris son traitement jusqu’au délai d’1 moi et 05jours. On a eu aucun malentendu avec lui au sujet de quoique ce soit.	RN
fgd_mp_set11	expect better health after doxicycline treatment	Moi je prenais pour obtenir la guérison. – Moi aussi.	RN
		Moi je prends le traitement pour être guéri de mon mal. Donc, même si on arrive à ne plus donner la nourriture, je chercherais à manger moi-même pour prendre le traitement.	RN
fgd_mp_set2	doxicycline treatment reduces onchocercal mf in the body	Le test est bien utile! Il l’est parce qu’il a permis qu’on évalue l’évolution du filaire dans le corps : par exemple, certaines personnes qui étaient testées positives l’année passée sont révélées négatives au dernier test. D’autres ont réalisé que le taux du filaire avait baisé dans leurs corps laissant une marge maximale d’au trop 08 ou 10. Ce qui permet de rassurer les malades sur la guérison…	RN
fgd_mp_set2	Ivm provoque illness	Il faut surtout prendre en charge ceux qui vont tomber malade à cause de ces comprimés là, ainsi les gens seront motivés à prendre. La vérité c’est que les gens ont peurs de prendre parce que ça réveille certaines maladies dans le corps et on n’a pas assez de moyen pour se faire soigner après. Moi par exemple j’ai eu à prendre le mectizan en période de classe, tout mon corps a gonflé et j’étais s…	RN
fgd_mp_set2	body swellings after taking ivm	Il faut multiplier les campagnes de sensibilisation dans le village, mes des réunions avec les infirmiers du village pour qu’ils expliquent les enjeux aux populations.	RN
		Il faut surtout prendre en charge ceux qui vont tomber malade à cause de ces comprimés là, ainsi les gens seront motivés à prendre. La vérité c’est que les gens ont peurs de prendre parce que ça réveille certaines maladies dans le corps et on n’a pas assez de moyen pour se faire soigner après. Moi par exemple j’ai eu à prendre le mectizan en période de classe, tout mon corps a gonflé et j’étais s…	RN
		Quand quelqu’un est chef de famille avec 05 enfants, il ne voudrait pas prendre le risque de tomber malade et ne plus pouvoir nourrir ça famille parce qu’il doit trouver de l’argent pour se soigner. Et quand les distributeurs passent, aux moindres résistances, ils menacent d’amener les gens qui refusent le produit chez le sous-préfet.	RN
fgd_mp_set2	onchocerciasis awareness	C’est principalement les moutmous et les moustiques qui piquent les gens.	RN
		Ils vous piquent en laisse une tache et lorsqu’apparait le bouton à cet endroit, vous commencez à ressentir le demangeson.	RN
fgd_mp_set2	flies bites cause filaria	C’est principalement les moutmous et les moustiques qui piquent les gens.	RN
		Ils vous piquent en laisse une tache et lorsqu’apparait le bouton à cet endroit, vous commencez à ressentir le demangeson.	RN
fgd_mp_set2	lack or inadequate treatment of ivm side effects	Aussi, les DC devraient donner la conduite à tenir en cas de problème et même indiquer les lieux de prise en charge gratuit aux populations ; qu’ils ne se contentent plus de distribuer.	RN
		(Précisions) Bon, on en parle souvent aux infirmiers et ils ne disent rien.	RN
fgd_mp_set11	desire to continue taking ivm	Vous parliez de l’efficacité du mectizan, comment ça se passe avec la distribution ?	RN
		Je peux dire que le mectizan a chassé ce qu’on appel « filaire ». Nous avons même souhaité qu’on nous les donne 02 fois par an, donc après chaque 06 mois. Au-delà du test qu’ils ont fait, nous pensons vraiment que c’est le mectizan qui nous a aidé. Ce qu’ils appel doxi se vend au marché de Sagham. Si tu arrives chez moi tu va trouver ça. Or je croyais qu’ils venaient nous couper la peau pour nous…	RN
fgd_mp_set11	expect better health after doxicycline treatment	Si on est convaincu qu’après le test nous bénéficions d’une prise en charge qui nous garantit la santé, pourquoi refuser le test. On attend toujours voir si ces tests vont nous aider ou pas.	RN
fgd_mp_set11	lack or inadequate treatment of ivm side effects	Selon moi, je vois que la distribution est bien, mais prenez en charge vos malades. Si vous nous abandonné en cas de difficulté et que j’informe les frères du village, ils vont aussi désister de peur de souffrir aussi sans assistance. Imaginez qu’une famille entière se retrouve avec les effets secondaires sans assistance avec le niveau de pauvreté qui est le notre, c’est que c’est la mort assurée…	RN
fgd_mp_set11	doxicycline side effects treated	Pour mon cas, regardez, ça m’a donné quelque chose là. Une bosse est sortie et dès qu’ils sont arrivé, je leur ai expliqué, ils m’ont donné des comprimés. Voici maintenant que cela est entrain de disparaitre.	RN
fgd_mp_set11	non assistance with doxicycline side effect	Pour ma part, j’ai commencé à ressentir une douleur au niveau du ventre 03 jours après le début du traitement. Alors je suis allé voir le DC qui s’occupait de notre bloc et il s’est montré négligeant. J’ai donc pris la décision, 01 semaine après, d’aller rencontrer le medecin à l’hôpital de district de Masagham qui m’a fait des examens et m’a donné des injections pour 01 semaines. Après cela mon …	RN
fgd_mp_set11	mised test as went for transhumance	On pourra trouver des cas d’élèves qui étaient absents et bien des bororo qui sont constamment en déplacement avec les bœufs. Mais dans l’ensemble, en ce qui concerne les autochtones, on n’a enregistré aucun cas de refus.	RN
fgd_mp_set11	refuse ivermectin for fear of side effect	On a eu une maman qui a perdu la vue suite au mectizan et cela avait découragé plusieurs personnes. Donc la prise en charge est très importante.	RN
		il faut aussi que les DC soient à l’écoute des patients en cas de difficultés liées au mectizan, c’est important.	RN
fgd_mp_set11	lack or inadequate treatment of ivm side effects	On a eu une maman qui a perdu la vue suite au mectizan et cela avait découragé plusieurs personnes. Donc la prise en charge est très importante.	RN
		il faut aussi que les DC soient à l’écoute des patients en cas de difficultés liées au mectizan, c’est important.	RN
fgd_mp_set2	body swellings after taking ivm	Moi le mectizan me fait gonfler la peau et le visage gonfle. Et depuis lors j’ai demandé au distributeur de ne plus me donner. Quand je vois le mectizan je fuis seulement puisque quand la face gonfle j’ai honte de sortir en publique. Donc s’il ya un autre produit qui peut nous soigner, je prendrais mais plus le mectizan	RN
fgd_nn_nom1	duration of bororos stay in the community	J’ai presque 100 ans et on est déjà à trois ans ici à Ndjinja njigouot. Je sorts du Nigéria avec mes enfants et nous avons conduit les bœufs jusqu’ici. À mon arrivé, j’ai vu le chef du quartier qui est un frère bororo et il m’a conduit chez le chef du village Makakoun. C’est alors qu’il m’accepta en tant que habitant et m’a installa ici.	RN
fgd_mk_set8	need to reinforce sensitisation of onchocerciasis	Pour moi la meilleure des choses à faire c’est une bonne sensibilisation et éducation de la population sur ces deux programmes, nous donner le rôle, leur importance et surtout expliquer aux populations les risques qu’elles courent en refusant de prendre le mectizan ou le test.	RN
		C’est vrai, nombreux refusent de prendre parce qu’ils ne savent rien de ce qu’il vient de dire. Et quand d’autres découvrent que le mectizan provoque certaines maladies, ils s’en détournent définitivement.	RN
		Si on fournit toutes ces informations en permanence aux populations, les gens vont adhérer, même nous ici présent.	RN
fgd_mk_set8	refused mectizan as was sick	Moi je refuse de prendre pour cause de mon nombril qui me fait constamment mal. J’ai peur de boire le mectizan et que ça déclenche cela définitivement. Or il y a des gens qui refusent juste parce que les autres refusent et d’autres qui n’affichent aucune raison.	RN
fgd_mk_set5	people take ivm	Est-ce qu’on vous donne le mectizan chaque année ?	RN
		Oui ! C’est chaque année qu’on nous le donne.	RN
		On a eu à donner même 02 fois par an à ceux qui avaient plus de maladie.	RN
		D’autres personnes prennent même déjà chaque 03 mois.	RN
fgd_mk_set5	health personnel monitored doxicycline treatment	De temps à autres, les responsables du programme sont passés nous rendre visite et nous poser des questions sur notre santé et le déroulement du traitement. En cas de rupture de comprimés ils approvisionnaient aussitôt, comme cela dans tous les autres quartiers du village. Vraiment on a pris le traitement dans les bonnes conditions et sans problème.	RN
fgd_mk_set5	skin problem due to onchocerciasis	C’est quoi le filaire ?	RN
		Nous ne sommes pas des infirmières pour le savoir.	RN
		Moi je sais que c’est la maladie qui cause les problèmes des yeux (les larmes qui coulent), les démangesons, les boutons, les bosses.	RN
fgd_mk_nom9	test reviewed infection status	Le test m’a beaucoup marqué dans la mesure où elle permet à chacun de savoir s’il est malade ou pas. - Nombreux ne savaient pas qu’ils étaient malades car des signes visibles n’étaient pas encore présents sur leurs corps. Mais le test a révélé beaucoup de cas de maladie.	RN
fgd_mk_nom9	suffering eye pain and itches in community	Quelles sont les maladies qui vous dérangent dans la communauté ?	RN
		Notre grand problème ici ce sont les mouches qui piquent et le palu. En faite, quand nous sommes piqués par les mouches, notre peau se gonfle, gratte et change de couleur.	RN
		comment cela vous affecte-t-il ?	RN
		Moi personnellement, mon corps gratte et se transforme ; mes yeux rougissent et les maux de tête s’en suivent.	RN
fgd_mk_nom9	settled and bororos communities collaborate and exchange help	Nous vivons en parfaite harmonie avec eux et nous sommes fiers d’être avec eux parce qu’ils nous comprennent et apprécie également notre activité d’élevage.	RN
fgd_mk_set5	flies bites cause filaria	Ils ont dit que c’était pour dépister le filaire qui est causé par les piqures des moutmouts. Comme nous vivons dans la forêt, on y a cru et c’est pourquoi on fait le test pour savoir si on est malade.	RN
fgd_mk_nom9	participated in the test	Nous avons tous fait le test ici chez nous parce que nous souffrons tous de quelque chose.	RN
fgd_mk_nom9	test is painful	J’ai fais le test l’année dernière au centre de santé. Cela était très douloureux car ils nous enlevaient la peau, puis ils ne nous donnaient aucun comprimé pour la douleur. Cette année, ils nous ont donné le mectizan et certains gros comprimés.	RN
fgd_mk_nom9	settled and bororos communities collaborate and exchange help	Ils sont bons envers nous les bororo qui vivons dans les zones reculées. Les mectizans qu’ils nous apportent nous soulagent beaucoup pour les maux de tête et la fatique.	RN
fgd_mk_nom9	participated in the test	Il est venu ici au campement et c’est comme ça que nous nous sommes rendus à l’hôpital. Labà, ceux qu’on avait prit les noms dans le campement ont fait le test.	RN
fgd_mk_nom9	informed of ttd through other community member	Ce sont les gens qui travaillent au centre de santé qui nous ont informés, un maître de l’école au nom de M. Tenté. Il est venu ici au campement et c’est comme ça que nous nous sommes rendus à l’hôpital. Labà, ceux qu’on avait prit les noms dans le campement ont fait le test	RN
fgd_mk_nom9	bororos received order from settled community cheifs	Ici, nous sommes dans le village Makakoun. Nous avons donc un chef de quartier qui est bororo et qui nous représente. Il reçoit les ordres du chef du village qui est Bamoun. Aussi, il écoute le grand chef bororo qu’on appel Ardo. – Il exerce son pouvoir sur tous les campements bororo de Makakoun ainsi que sur ceux de Malahdin qui nous sons voisins. – il reçoit les ordres du Roi des Bamoun qui est…	RN
fgd_mk_nom9	test is painful	De ma part, cela fait trop mal et lorsqu’on fait le test on ne reçoit plus rien comme comprimé. C’était le cas l’an dernier et cela a fait en sorte que d’autres personnes se méfient encore plus de vous. – Ils ont peur.	RN
fgd_mk_nom9	onchocerciasis awareness	Nos enfants souffrent beaucoup de filaire et on peut comprendre que lorsqu’ils se déplacent avec le bétail, ils s’exposent aux maladies. Mais nous les femmes aussi qui n’effectuons que les taches ménagères sommes aussi victimes.	RN
fgd_mk_nom9	refuse because test was painful	De ma part, cela fait trop mal et lorsqu’on fait le test on ne reçoit plus rien comme comprimé. C’était le cas l’an dernier et cela a fait en sorte que d’autres personnes se méfient encore plus de vous. – Ils ont peur.	RN
fgd_mk_set5	ivm MDA happening in the community	Ils ont dit que cela soigne le filaire, les problèmes des yeux, les gros-pieds (éléphantiasis), les bosses sur le corps. On nous donne le mectizan une fois par an et j’en prends depuis 05 ans déjà.	RN
fgd_mk_set5	improving vision due to ivm treatment	J’ai aimé les consultations générales qu’on faisait. Ils m’ont posé des questions et à la fin ils m’ont donné deux plaquettes de comprimé, ensuite le mectizan et ce dernier m’a aidé à voir claire car mes yeux voyaient déjà flou.	RN
fgd_mk_set5	test pain is tolerable	Moi je fais depuis 02 mais c’est toujours le mectizan qu’on me donne. On n’a pas peur de ça. Tout le monde l’a fait, même les plus petits enfants.	RN
fgd_mk_set5	expect better health after doxicycline treatment	Le Docteur de Masagham nous a rassuré que l’équipe médicale ne venait faire du mal à personne, plutôt, elle cherchait à nous soigner. Comme c’est notre sauveur de tous les jours avec nos différentes maladies, on lui a fait confiance et tout le monde a pris sans inquiétudes.	RN
fgd_mk_set5	improved vision after doxicycline treatment	je n’arrivais pas à bien voir, mon regard était flou de temps à autres et j’avais l’impression de voir les chenilles. Mais maintenant ça va beaucoup mieux.	RN
		Moi aussi je voyais flou, mais ça s’améliore beaucoup.	RN
fgd_mk_set5	improving vision due to ivm treatment	Je fais partie de ceux qui ont pris le mectizan. Particulièrement cela m’a beaucoup aidé car je n’ai plus des problèmes de fatigue, ainsi que mes yeux. Je peux déjà fouiller les poux sur la tête d’un enfant alors que cela m’était quasi impossible.	RN
fgd_mk_set5	CDD doxicycline treatment support appreciation	Ils ont fait ce travail avec dévotion et discipline. En aucun jour ils n’ont manqué de nous donner à manger et bien. Quand quelqu’un ne se comportait pas bien ou lorsqu’il ne voulait pas bien suivre le traitement, notre DC le dénoncé chez le chef du centre de santé et il appelait le concerné pour lui parler.	RN
fgd_mk_set5	onchocerciasis awareness	Ils ont dit que cela soigne le filaire, les problèmes des yeux, les gros-pieds (éléphantiasis), les bosses sur le corps. On nous donne le mectizan une fois par an et j’en prends depuis 05 ans déjà.	RN
fgd_mk_set5	people take ivm	Ils ont dit que cela soigne le filaire, les problèmes des yeux, les gros-pieds (éléphantiasis), les bosses sur le corps. On nous donne le mectizan une fois par an et j’en prends depuis 05 ans déjà.	RN
fgd_mk_set5	participated in the test	Ici personne n’a refusé le test. Tout le monde l’a fait et certains devaient prendre le traitement tandis que la grande majorité prenait seulement le mectizan.	RN
fgd_mk_set5	doxicycline side effects treated	Comme je disais, quand j’ai pris, j’ai eu la fièvre et les maux de tête. Aussitôt on m’a conduit à l’hôpital pour des soins et j’ai poursuivis mon traitement jusqu’à la fin sans problème.	RN
fgd_mk_set5	people went about their daily activity while on treatment	Cela n’a empiété en rien sur nos activités. C’était même bénéfique en ce sens qu’on mangeait et se rendait une fois au champ le ventre plein. Cela nous faisait plutôt du bien.	RN
fgd_mk_set5	people went about their daily activity while on treatment	On levait très tôt pour aller prendre les comprimés et le DC préparait à manger aussitôt qu’on finissait vite pour se rendre au champ sans problème.	RN
fgd_mk_set5	doxicycline side effects treated	Moi j’ai eu des violents maux de tête et on m’a aussi donné des comprimés à l’hôpital et c’est passé.	RN
fgd_mk_set5	test pain is tolerable	Je vous demande si cette douleur dépasse celle de l’accouchement que nous multiplions tout le temps. Si cela nous permet d’être en bonne santé, de quoi on se plein ? Tel qu’on nous piquait la peau, le sang ne coulait même pas.	RN
		C’est vrai, on piquait seulement et avant d’arriver à la maison on ne sentait même plus la douleur.	RN
fgd_mk_set5	meal support facilitate treatment adherence	Jamais ! Ils ont déjà pris goût. – Le fait est aussi qu’on pourra ne pas trouver cette nourriture chaque matin pendant 35 jours. Et ce sera une raison de sauter le traitement.	RN
fgd_mk_set5	fever after taking doxicycline	Comme je disais, quand j’ai pris, j’ai eu la fièvre et les maux de tête. Aussitôt on m’a conduit à l’hôpital pour des soins et j’ai poursuivis mon traitement jusqu’à la fin sans problème.	RN
fgd_mk_cdd17	cdd spent most of their day supporting doxycycline treatment	Répondant : parlant des patients, nous même les DC, nous vous supplions car, nous avons assez de boulot ; tu peux même perdre une journée entière sans aller au champ à cause du travail de l’Etat ; qu’il y ait prochainement changement.	RN
		Répondant : il faut penser à motiver les DC.	RN
		Répondant : si l’on avait qu’un seul patient, ce qu’il n’y a pas de problèmes mais à partir de cinq patients, lorsque tu as 02 avec toi, les 03 autres sont absents. Ça perturbe notre journée de travail.	RN
fgd_mk_cdd17	inadequate cdd compensation for ivm MDA in bororo camps	Répondant : le plus gros souci est celui de la motivation des DC ; l’exemple du carburant ; en totalisant 400f sur 30jours et le cas du traducteur à qui j’avais remis 3000f en guise de motivation et 1000f de carburant, ces dépenses m’ont incombé alors que je ne suis qu’un débrouillard. Je n’avais pas su que ça devait être ainsi ; ayant accepté, j’étais contraint de continuer.	RN
fgd_mk_cdd17	transhumance movement	Répondant : d’autres partent de TAYANDI pour ici. D’autres partent d’ici pour Bafia. Ils commencent à arriver ici au mois de novembre pour un séjour de 04mois environ.	RN
		Chercheur : à quel moment peuvent-ils tous être présents ?	RN
		Répondant : il est très difficile de les retrouver sur place parce que lorsque certains arrivent, d’autres partent.	RN
fgd_mk_cdd17	old people refuse ivm	Chercheur : as-tu déjà trouvé quelqu’un qui refuse le mectizan ?	RN
		Répondant : ce sont les personnes âgées.	RN
fgd_mk_cdd17	cdd distribute ivermectin to nomad at occasions or ceremonies	Ceux qui viennent faire la prière islamique chez, sont venus avec leurs enfants. Ils étaient tellement nombreux, ils étaient réunis à l’occasion de leur fête qu’on appelle NJINDERI ; ils venaient alors avec la joie festive. Lorsque je prenais la taille, celui qui devait prendre 02, 03, 04 comprimés, je leur ai distribué.	RN
fgd_mk_cdd17	no need for ivm as not sick	ceux qui refusent, nous leur avons expliqué que les filaires peuvent faire 10 à 15ans dans l’organisme avant de se présenter ; ils disent qu’ils sont en bonne santé, ils ne sont pas malades	RN
fgd_mk_cdd17	ivm reduce itches and body swellings	certains qui ont abandonné la consommation des médicaments, le corps de certains démangeait, lorsqu’ils ont repris la consommation, le corps ne démangeait plus et ce sont eux qui réclamaient. Ce sont eux qui m’aidaient à convaincre d’autres personnes. D’autres juraient qu’ils ne toucheront jamais au mectizan parce que ça avait déjà tué telle personne là-bas, l’Etat ne peut pas contribuer à tuer s…	RN
fgd_mk_cdd17	body itches after taking ivm	certains qui ont abandonné la consommation des médicaments, le corps de certains démangeait, lorsqu’ils ont repris la consommation, le corps ne démangeait plus et ce sont eux qui réclamaient.	RN
fgd_mk_cdd17	desire to continue taking ivm	Nous rencontrons ces difficultés. Mon oncle par exemple perdait déjà la vue mais, dès qu’il a pris le mectizan, il a recouvré la vue. Lorsqu'on parle du mectizan, il est le premier à venir prendre. Même les femmes dont les pieds démangeaient et avaient des tâches noires, sont elles aussi les premières à demander le mectizan. Elles portent le témoignage de leur guérison.	RN
fgd_mk_cdd17	old people refuse ivm	Chercheur : y a-t-il d’autres personnes qui refusent ?	RN
		Répondant : de mon côté ce sont les personnes de 80 voire 90ans	RN
fgd_mk_cdd17	cdd spent most of their day supporting doxycycline treatment	moi par exemple, j’avais les chasseurs. Il passe nuit en forêt et le lendemain, je suis contraint de garder son repas ou de consigner auprès de la maman qui fait à manger ; du coup, dès qu’il rentre, il mange, il prend ses médicaments ce qui nous empêchait à aller aux champs. Réunir les individus n’est pas facile.	RN
fgd_mk_cdd17	transhumance movement	ils sont par campements ; en saison sèche certains se déplacent et dès le retour des pluies, d’autres reviennent. Ils partent faire paitre leurs troupeaux laissant les personnes âgées de 80 à 90ans avec les enfants. Ce sont les jeunes qui partent avec leurs épouses pour qu’elles leur fassent à manger. Ils partent pour trois mois et reviennent au mois de mars.	RN
fgd_mk_cdd17	bororos received order from settled community cheifs	ils respectent plus les chefs du village par rapport aux ARDO car, en cas de destruction des plantes par les animaux, l’on contacte plutôt le chef afin qu’il présente ses excuses à la victime. Ils disent qu’ils ne connaissent que le chef et l’Etat.	RN
fgd_mk_cdd17	bororo paramount ruler	il y a un seul roi BORORO ici ; les autres sont les chefs de quartiers à qui nous véhiculons des informations qu’ils transmettent en retour à la communauté. Dans les vastes campements nous faisons un chef de quartier qui nous précède dans la sensibilisation.	RN
fgd_mk_cdd17	desire to continue taking ivm	il y a un DC-là qui avait un problème ; il a distribué et n’était pas encore arrivé dans le secteur d’une maman-là ; la maman a commencé à faire des problèmes en disant ; pourquoi n’a-t-il plus distribué les produits ? Sans donner pour elle ? Elle a réclamé et c’est après avoir satisfait la maman qu’il a eu un peu de repos.	RN
fgd_mk_cdd17	refuse as already sick	il y a plusieurs personnes qui ont perdu la vue mais qui refusent de venir se faire consulter ; ils disent qu’on leur fera le test pour qu’ils fondent encore une famille ou c’est pour donner naissance à leurs petits fils ? Qu’il ne vient pas ; que vas-tu lui faire ? Tu l’abandonnes !	RN
fgd_mk_cdd17	health not improving with doxicycline	d’autres se plaignent qu’après le test, ils prennent la Doxi et leur santé ne s’améliore toujours pas.	RN
		Chercheur : j’ai ouïe dire qu’ils y a d’autres personnes qui disent être plus malades après la consommation des médicaments.	RN
		Répondant : ce sont ceux qui ont pris l’an dernier et qui prennent encore cette année ; ce sont eux qui se plaignent en disant pourquoi avons-nous pris l’année et cette année encore ? Ça veut dire que notre santé ne s’est pas améliorée. Il faut donc leur expliquer que sur une échelle de 100, après avoir consommé les médicaments l’an dernier ça s’est améliorée à 50% et cette année il faut faire à …	RN
fgd_mk_cdd17	not respecting time for doxicycline treatment	l’humain a la compréhension difficile ; même si vous demandez aux populations de se rassembler le soir, jusqu’au soir, elles ne le feront pas. D’autres se réuniront et d’autres diront qu’ils sont empêchés.	RN
fgd_mk_cdd17	no need for ivm as not sick	d’autres disent que nous ne sommes pas malades ; pourquoi allons-nous en consommer ?	RN
fgd_mk_cdd17	cdd visit camp or home many time to distribute ivm	d’autres nous faisaient comprendre qu’ils iront d’abord à la plantation et à son retour, après avoir mangé, vous revenez lui donner les médicaments. Il faut effectuer trois descentes dans une même concession. Parfois lorsque vous repassez, ils vus disent qu’on n’a pas encore fait à manger. Et par après, ils se plaignent que vous avez distribué le mectizan sans donner pour lui.	RN
fgd_mk_cdd17	desire for test	Dès qu’on trouve déjà la stratégie de traiter d’abord les laves et accompagner encore la Doxi et la méthode de donner le mectizan deux fois par an ; d’après moi, avec ce point de vue si on part jusqu’à 05ans, on pourra éliminer l’onchocercose.	RN
fgd_mk_cdd17	female CDD are better accepted	Répondant : ce sont plus les hommes ; les femmes comprennent facilement.	RN
		Répondant : les femmes parviennent à se convaincre facilement entre elles.	RN
fgd_mk_cdd17	desire to continue taking ivm	Parce que, quand on distribuait le mectizan, tu prends le mectizan un fois, tu prends le mectizan une fois par an. Avec la durée que tu fais et que ces moutmouts reviennent encore te piquer donc ça veut dire qu’avant que la durée du mectizan n’arrive que tu ne reprennes. Ça n’a, or que la dose était toujours intact. Dose de filaire ; le dose de filaire devait toujours être intact.	RN
fgd_mk_cdd17	people went about their daily activity while on treatment	par rapport à la prière matinale, les musulmans sortaient des mosquées le matin et venaient avaler les comprimés. Ce n’était pas pendant le jeûne ; si c’était pendant la période du jeûne, ça devait empêcher les musulmans parce qu’en matinée, ils sont déjà dans le jeûne. Mais, tout s’est bien passé cette fois-ci. La prière c’est à 5h et à partir de 6h, ils sont déjà dans la cours.	RN
fgd_mk_cdd17	doxicycline treats skin itches and rashes	mon patient qui était éloigné au cours d’eau DJA, avait les boules sur le corps ; je carburais demi litre dans ma moto pour aller chaque jour lui donner le médicament et me rassurer qu’il avale ; aujourd’hui il ne cesse de me remercier car les boules boules ont disparu de son corps.	RN
fgd_mk_cdd17	ivm reduce itches and body swellings	lorsque le traducteur les avait sensibilisé un autre membre de la communauté BORORO avait les boutons un peu de partout sur ses deux bras et aux pieds ; je l’avais même pris en image ; ça démangeaient. Ils ont pris les médicaments, deux semaines plus tard, il a porté le témoignage.	RN
fgd_mk_cdd17	people thinking cdd are working their money	lorsque je l’ai dit, d’aucuns ont pensé que j’avais pris beaucoup de l’argent de l’Etat et disaient : vous voyez ? S’il n’avait pas pris l’argent, vous pensez qu’il pouvait engager quelqu’un qu’il payera ?	RN
fgd_mk_cdd17	cdd use translator duirng ivm distribution to nomad	lors de mes premières descentes dans cette communauté, y étant, ne maitrisant pas bien la langue, je leur ai demandé de venir à la prière du vendredi ; et le vendredi, nous avons fait la prière ensemble ; j’ai demandé à avoir avec moi un traducteur dont je pourrais supporter sa journée ;	RN
fgd_mk_cdd17	nomad and settled community worship together	le vendredi nous faisons la prière ensemble, et le jeudi matin, nous allons vers eux faire la prière avec eux dans un endroit aménagé à cet effet. Je vais distribuer le mectizan du matin à 16h	RN
fgd_mk_cdd17	cdd pays translator they work with	La personne que j’avais prise, et qui perdait sa journée de travail, lorsque tu as déjà la volonté de faire ce boulot, lorsque tu as embauché quelqu’un qui n’est pas dans la distribution, il ne peut pas rentrer sans un morceau de savon. Je lui avais remis 3.000 pour sa journée de travail.	RN
fgd_mk_cdd17	test is painful	la méthode de travail était bonne ; la femme de Mr ISSIAKA se plaint de la douleur à l’endroit où sa chair lui a été amputée. Il faut qu’après avoir fait le prélèvement, qu’on lui donne les médicaments pour avaler et ce dont-elle utilisera pour embaumer ses reins à cet endroit. Je lui ai demandé si c’est le couteau qui a été utilisé pour faire ce prélèvement ou la pince ?	RN
fgd_mk_cdd17	inadeqaute or lack of CDD compensation or motivation	Je vous remercie beaucoup, puisse nous les DC, entant que DC, nous ne sommes pas toujours satisfaits au niveau de là. Si peut-être au fur et à mesure que ça va aller, on pourra emprunter quelques manières pour essayer de nous motiver encore plus	RN
fgd_mk_cdd17	cdd use translator duirng ivm distribution to nomad	je ne maitrise pas la langue BORORO, je suis contraint de m’y rendre avec un traducteur ; lorsque je vais là-bas, ils m’évitent ; lorsque je suis allé avec quelqu’un qui maitrise la langue, leur ayant parlé, ils sont venus.	RN
fgd_mk_cdd17	bororo and settled communty do not understand each other language	J’ai une doléance à l’endroit de la communauté BORORO et c’est vous qui allez m’aider ; j’ai demandé depuis un BORORO qui pouvait écrire son nom ou essayer de s’exprimer en français afin que lui et moi on partage nos tâches pour que je sois un peu soulagé.	RN
fgd_mk_cdd17	skin sample intended for mystical power	il faut que les résultats de test soit immédiat ; d’autres assimilaient cela à une secte, le fait de prendre la chair humaine à des fins d’examens. Une autre disait, je ne me présente plus là-bas parce que ma chair a été coupée 04 fois déjà et c’est toujours négatifs.	RN
fgd_mk_cdd17	improving vision due to ivm treatment	et les aveugles ; d’autres estiment qu’il est inutile d’en consommer parce qu’ils ont perdu déjà la vue. Nous rencontrons ces difficultés. Mon oncle par exemple perdait déjà la vue mais, dès qu’il a pris le mectizan, il a recouvré la vue. Lorsqu'on parle du mectizan, il est le premier à venir prendre. Même les femmes dont les pieds démangeaient et avaient des tâches noires, sont elles aussi les p…	RN
fgd_mk_set5	will take doxicycline if meal assistant removed	Moi je pourrais prendre le comprimé et aller chercher de quoi manger pour avaler, puisque c’est pour ma santé.	RN
		–Même sans cuisiner on peut toujours s’acheter un baigné, de la bouillie, du pain pour prendre son comprimé. La santé est prioritaire.	RN
fgd_mk_set5	fatigue after taking doxicycline	Quand j’ai fini, mon corps me dérangeait beaucoup : fatigue générale, fièvre, etc.	RN
		– Pour ma part, durant le traitement, j’ai eu une forte fièvre, des liquides qui sortaient des yeux et on m’a même conduit à l’hôpital et j’ai pris 02 perfusions.	RN
fgd_mk_set5	fever after taking doxicycline	Quand j’ai fini, mon corps me dérangeait beaucoup : fatigue générale, fièvre, etc.	RN
		– Pour ma part, durant le traitement, j’ai eu une forte fièvre, des liquides qui sortaient des yeux et on m’a même conduit à l’hôpital et j’ai pris 02 perfusions.	RN
fgd_mk_set5	doxicycline treats skin itches and rashes	Quant à moi, j’avais le filaire. Chaque fois je me grattais suite à une piqure ou un fourmillement, l’eau sortait de ma peau. Aujourd’hui je ne vois plus tout cela.	RN
fgd_mk_set7	doubt intension of collecting skin sampple	Vraiment ça ne m’as pas plu ça ne m’as pas plu. Nous sommes au Cameroun on ne refuse pas que ici au village c’est la langue maternelle. Mais j’étais face au blanc. Je me demande si le blanc nous écoutait ? Le blanc nous écoutait aussi par rapport à notre conversation d’hier ? Parce qu’il fallait… ce sont les trucs qu’on doit expliquer terre à terre au blanc pour que lui aussi il comprenne que dan…	RN
fgd_mk_set7	unclear idenification of sample	selon moi hein je pense que noor quand on coupe la viande là on met dans un petit truc là on fait comment ? On fait comment ? On fait comment pour savoir que voici ta part ? Puisque… ils ont quelque chose pour mélanger la viande la dedans oui il mélange dans une même assiette quand ils mettent là comment savoir que c’est la viande de celui-ci ?	RN
		Chercheur : on mélangeait comment ?	RN
		Répondant : il y avait les petites boite et il y avait aussi les gros là. Quand on coupe ta part on met ici, on coupe ta part on met ici ainsi de suite. il retenait toujours que ceci c’est celui-ci et ceci pour celui-là ?	RN
		Chercheur : Donc pour vous les résultats là ça peut être la confusion ou bien	RN
		Répondant : j’espère que ça peut être la confusion qu’il est inadmissible que tu coupes la viande de quelqu’un tu mélange avec d’autres il est bien vrai que c’est la machine, peut être la machine pour constater que ça c’est pour celui-ci ça c’est pour celui-là donc on vous demande parce-que on ait au village donc vous pouvez bien nous aider	RN
fgd_mk_set7	do not beleive test result and treatment	Pour moi j’ai le mal des yeux, j’ai les filaires. Avec les filaires la ça sort sur la peau ça gratte et ça donne les boutons. Regardé pour quelqu’un qui est comme ça on dit qu’il n’est pas malade. Voici ce qu’on appelle filaire et on dit qu’il n’est pas malade. On venait alors aider les gens comment grand ? Les pères qui avaient le mal des yeux qui ne voyaient plus on dit qu’ils ne sont pas malad…	RN
fgd_mk_set7	doubt intension of collecting skin sampple	Pour faire pour que les gens doivent être convaincus dans le village normalement il faut essayer d’arranger ceux qui sont malade là. Quand ils vont voir qu’ils sont en santé. Moi j’ai un frère là il est malade depuis et il suivait le traitement et ça ne changeait pas regarder il a les trucs qui sortent sur lui les boutons on a même demandé qu’il arrêt de prendre ces remède la ça ne fait pas encor…	RN
fgd_mk_set7	do not beleive test result and treatment	Pour faire pour que les gens doivent être convaincus dans le village normalement il faut essayer d’arranger ceux qui sont malade là. Quand ils vont voir qu’ils sont en santé. Moi j’ai un frère là il est malade depuis et il suivait le traitement et ça ne changeait pas regarder il a les trucs qui sortent sur lui les boutons on a même demandé qu’il arrêt de prendre ces remède la ça ne fait pas encor…	RN
fgd_mk_set7	not getting better after doxycycline treatment	parce qu’on n’a pas bien soigné les gens. Les gens sont encore malades parce que les mêmes gens à qui on donne les remèdes se sont ces mêmes gens qui tombent toujours malade.	RN
fgd_mk_set8	body swellings after taking ivm	C’est pour cela que je ne prends plus.	RN
		Ça m’a fait gonfler les pieds au point où je rampais seulement à même le sol.	RN
fgd_mk_set7	not getting better after doxycycline treatment	par rapport au test quand vous êtes venus testés il y avait beaucoup des gens même les grands mamans étaient fiers pour la première fois on a testé, on a fait les truc on a donné bon a notre grande surprise on a vu que a ceux qu’on donnait les médicaments c’étaient à ceux qui avaient toujours les problèmes on n’a pas eu de suite là-bas au village et cette année ci quand ils sont venus d’autres ge…	RN
fgd_mk_set7	doubt intension of collecting skin sampple	la première foison les faisaient confiance mais maintenant on ne fait plus confiance	RN
fgd_mk_set7	do not beleive test result and treatment	j’avais refusé parce-que la première fois j’étais sûr qu’on m’avais couper la viande pourquoi la deuxième fois on vient encore on m’avait coupé la viande et je n’ai pas pris les médicaments et on avait dit que il n’y a pas la maladie sur moi et moi connais que j’ai souvent la maladie comme : les maux de tête, quoi quoi, les filaires ...Pour une personne comme moi j’ai le mal des yeux regarder mes…	RN
fgd_mk_set7	refuse test becuase no medicine was offered in previous test	j’avais refusé parce-que la première fois j’étais sûr qu’on m’avais couper la viande pourquoi la deuxième fois on vient encore on m’avait coupé la viande et je n’ai pas pris les médicaments et on avait dit que il n’y a pas la maladie sur moi et moi connais que j’ai souvent la maladie comme : les maux de tête, quoi quoi, les filaires ...Pour une personne comme moi j’ai le mal des yeux regarder mes…	RN
fgd_mk_set7	absent duirng test as was in the farm	Chercheur : on n’est pas passé auparavant pour dire qu’on vient tel jour, pour faire tel, pour telle chose ? Ou bien comment vous étiez informé de cette test ?	RN
		Répondant : l’information est venue ; le jour où ils devaient venir, ils ne sont pas arrivés. Ils nous ont seulement surpris donc la majorité était déjà aux champs quand ils sont arrivés bon ceux qui étaient là ont fait quand ils sont arrivés et sont restés jusqu’à 19h et le lendemain ils sont revenus.	RN
fgd_mk_set7	participated in the test	ceux qui étaient là ont fait quand ils sont arrivés et sont restés jusqu’à 19h et le lendemain ils sont revenus.	RN
fgd_mk_set7	health not improving with doxicycline	c’est à vous qu’on devait poser ces genres de questions parce que les gens a qui on donne les médicaments ce sont les même gens que la maladie revient sur eux. Nous autre qui n’avons pas pris nous on n’a pas de problème par rapport à ces maladies.	RN
fgd_mk_set7	unclear idenification of sample	on disait que c’est pour les filaires, qu’il y a trop de mout mouts dans le village, trop des aveugles, les papas qui avaient les pieds un genre, un genre, gonflés, jusqu’aujourd’hui on n’a pas de suite. Ce qui me décourage même, quand on coupe ta chair ; ta viande, on mélange ; on fait comment pour savoir que c’est pour tel, c’est pour tel ? Parce que quand on venait couper la viande des gens on…	RN
fgd_mk_set8	unclear idenification of sample	Ce que mon frère dit là m’amène à chercher à savoir si les peaux étaient conservées dans une même boite ou bien elles étaient étiquetées suivant les informations de chaque personne. C’était ça en fait l’inquiétude de certains qui avaient peur qu’on leur attribut la maladie des autres par simple confusion.	RN
fgd_mk_set8	doubt intension of collecting skin sampple	Certains se demandaient où on va avec les peaux qu’on coupait sur les gens et ce qu’on allait faire de ça.	RN
		Ils se doutaient d’une affaire de trafic ou d’une histoire de secte. Et je ne vous dis pas : si vous arrivez maintenant ici avec un plat de nourriture, ce n’est pas tout le monde qui acceptera de manger. D’autres prendront du recul pour voir si ça peut tuer ou provoquer tout autre problème avant de s’y approcher pour une prochaine fois, s’il y’en a.	RN
fgd_mk_set8	no chance to ask supervisors purpose of ivermectin	Et parfois les gens de l’hôpital viennent voir comment ils travaillent avec nous sans nous donner l’occasion de leur demande le rôle du mectizan. Si au moins ils séjournaient longtemps parmi nous, on trouverait un moyen de le leur demander.	RN
fgd_mk_set8	Ivm provoque illness	Moi je refuse de prendre pour cause de mon nombril qui me fait constamment mal. J’ai peur de boire le mectizan et que ça déclenche cela définitivement. Or il y a des gens qui refusent juste parce que les autres refusent et d’autres qui n’affichent aucune raison.	RN
fgd_mk_set8	regret missing test	Moi j’étais un peu gêné de savoir que j’ai raté une opportunité de dépistage de filaire car c’est une maladie qui nous dérange beaucoup dans le village.	RN
fgd_mk_set8	expect better health after doxicycline treatment	Mais je pense pour ma part que ce test est une bonne chose car ça permet de savoir si on a la maladie ou pas. Par exemple, quand je suis rentré au village, on m’a fait comprendre que les gens qui prenaient les comprimés chaque matin sont ceux avaient le filaire et je pense que c’est grâce au test qu’on a su.	RN
fgd_mk_set8	unclear idenification of sample	Le manque d’informations précises a semé beaucoup de confusions dans les têtes selon moi.	RN
fgd_mk_set8	refuse ivermectin for fear of side effect	Je vous ai dit que je ne prenais plus parce que tout petit, ça me faisait enfler le corps, le visage. Mais si désormais on vient avec, je pourrais encore essayer pour voir quel sera le nouvel effet.	RN
fgd_mk_set8	participated in the test	Je sais que nombreux ont eu à le faire et d’autres ont été testés positifs et sont mis sous traitement. D’ailleurs, j’ai eu à les voir prendre les derniers comprimés.	RN
fgd_mk_set8	CDD sensitization not sufficient	Je pense à la limite que même les DC ne savent réellement pas le rôle du mectizan, si oui, pourquoi ne pas l’expliquer aux consommateurs. Même à Masagham où je fréquente, ils se contentent de passer donner, les seules questions aux femmes étant de savoir si elles sont enceintes ou non. C’est pour tout ça que je refuse de prendre. Pour finir, je pense que pour résoudre le problème de participation…	RN
fgd_mk_set8	need to reinforce cdd sensitisation capacity	il faut renforcer les capacités des DC en matière de sensibilisation et d’éducation de masse.	RN
fgd_mk_set8	Ivm provoque illness	Et quand d’autres découvrent que le mectizan provoque certaines maladies, ils s’en détournent définitivement.	RN
fgd_mk_set8	health not improving with doxicycline	En revanche, nombreux de ceux qui ont fait le traitement disent n’avoir eu aucun changement.	RN
		Je vous dit pour de vrai que certains disent que si d’ici là ils n’obtiennent aucun changement, ils ne se prêteront plus à ce jeu. Par contre, d’autres disent avoir eu des réels changements positifs sur leur état de santé.Et pour finir on constate que ceux qui n’avoir eu aucun changement sont plus nombreux.	RN
fgd_mk_set8	test is painful	D’autres par contre ont refusé de faire le test en disant que ça fait mal quand on coupe la peau.	RN
fgd_mk_set8	refuse because test was painful	D’autres par contre ont refusé de faire le test en disant que ça fait mal quand on coupe la peau.	RN
fgd_mk_set8	refuse test becuase no medicine was offered in previous test	Vous savez, à chaque fois qu’il y a une nouveauté qu’on présente comme source de bonheur, les gens sont toujours tentés de faire pour voir si réellement c’est vrai. Maintenant qu’ils l’ont déjà fait (le test) 02 fois et que d’autres ne sont jamais malades et d’autres déçu par le traitement, il y a de forte chance que le programme les perde. Je ne vous dis pas qu’il a fallu l’intervention directe …	RN
fgd_mk_set8	health not improving with doxicycline	Vous savez, à chaque fois qu’il y a une nouveauté qu’on présente comme source de bonheur, les gens sont toujours tentés de faire pour voir si réellement c’est vrai. Maintenant qu’ils l’ont déjà fait (le test) 02 fois et que d’autres ne sont jamais malades et d’autres déçu par le traitement, il y a de forte chance que le programme les perde. Je ne vous dis pas qu’il a fallu l’intervention directe …	RN
fgd_mk_set8	cdd not explaining why ivm is taken and what to do if side effects	Pour vous dire vrai, le DC ne prend pas le temps de nous expliquer pourquoi on prend le mectizan, contre quelles maladies et qu’est-ce qui cause ces maladies.	RN
		Généralement il nous demande de prendre parce que ça soigne plusieurs maladies, qui à ce qu’on gonfle par la suite ou pas.	RN
fgd_mk_set7	do not beleive test result and treatment	Bon vous-même vous savez il faut normaliser notre remède parce-que la douxiciline là ne nous a pas arranger car les mêmes gens qui ont pris les remèdes ce sont ces mêmes gens qui sont toujours malade.	RN
fgd_mk_set8	absent during ivm MDA as was at school	On ne vit pas ici quotidiennement, on est à Masagham pour l’école. Il est fort probable que l’information soit passée quand on était à l’école ou lorsqu’on était en congés.	RN
fgd_mk_set7	health not improving with doxicycline	parce qu’on n’a pas bien soigné les gens. Les gens sont encore malades parce que les mêmes gens à qui on donne les remèdes se sont ces mêmes gens qui tombent toujours malade.	RN
		Chercheur : quelle maladie par exemple ?	RN
		Répondant : le palu, la grippe, les boutons, parfois les pieds gonflent là, d’autres ont les filaires sur eux	RN
fgd_mk_set6	ivm reduce itches and body swellings	Répondant : le mectizan a une grande importance, au départ les gens souffraient beaucoup. Mais avec l’arrivée du mectizan ça s’est amélioré. Les gens avaient une maladie qui faisait gratter le corps mais maintenant il n’y a plus ça.	RN
fgd_mk_set6	flies bites cause filaria	ils nous ont fait comprendre que ces moustiques et les mout-mouts pouvaient nous infecter le filaire en piquant sur une personne malade ils peuvent transmettre cette maladie à plusieurs personnes. Il y a aussi le mout-mout et la mouche tsé-tsé	RN
fgd_mk_set6	fell after taking ivm	Enquêteur : tu avais déjà pris [ivermectin] ça t’a fait gonfler le corps ?	RN
		Répondant 4 : j’étais tombé, je n’arrivais plus à marcher. Même maintenant je ne parviens pas à bien marcher.	RN
fgd_mk_set6	body pain after taking ivm	Enquêteur : et vous mon père ça ne vous perturbait pas, vous aviez aussi avalé ?	RN
		Répondant 3 : seulement mes jambes qui me faisaient mal	RN
fgd_mk_set6	refuse ivermectin for fear of side effect	Enquêteur : et les autres hommes refusent [ivermectin] pourquoi ?	RN
		Répondant : les hommes ne veulent pas être gonflés, sans savoir que ce n’est pas tous les corps qui gonflent.	RN
fgd_mk_set6	participated in the test	comme les blancs sont venus nous dire qu’on a le filaire j’étais obligé de prendre le comprimé. Ils m’ont examiné deux fois après ils sont venus avec le comprimé nous donner	RN
fgd_mk_set6	flies bites cause filaria	ce sont les moustiques qui piquent plutôt en journée, si tu étais au bord de Ripa tu aurais déjà tapé deux, voire 50. Quand ils te piquent ils portent le sang dans leur ventre pour partir avec.	RN
fgd_mk_set6	wanted others to do test first	ils ont expliqué mais nous, on avait les têtes dures, en plus on voulait qu’on commence d’abord sur les autres	RN
fgd_mk_set6	refuse ivermectin for fear of side effect	ça dérangeait trop les gens raison pour laquelle je ne voulais pas prendre	RN
fgd_mk_set6	lost of trust due to non return of previous test result	s’il y avait le résultat je ne devais pas me plaindre, ça devait plutôt me donner le courage	RN
fgd_mk_set6	body swellings after taking ivm	non les boules que tu vois là c’est le comprimé que j’ai pris qui m’a fait ça. Quand ça gonfle je perce ça et ça passe. Par exemple moi j’ai pris mon tout premier mectizan c’était en quatre-vingts combien là ? çà a déjà mis long ; ça venait deux dans son sachet, j’avais une boule au niveau du dos. J’ai pressé, le liquide noir sortait après c’était parti.	RN
fgd_mk_set6	participated in the test	j’ai décidé seul qu’ils coupent même comme je ne sais pas ce qu’ils partent faire avec	RN
fgd_mk_set6	participated in the test	ils sont venus nous couper la chaire pour aller examiner. Au retour ils ont dit que je n’avais pas la maladie sur moi. C’est où ils ont coupé pour la seconde fois et m’ont fait comprendre que j’avais le filaire.	RN
fgd_mk_set6	majority of people did the test	Il y avait le monde ici. Parce que même ceux qui ne prenaient pas le médicament étaient là.	RN
fgd_mk_set5	headache after taking doxicycline	Comme je disais, quand j’ai pris, j’ai eu la fièvre et les maux de tête. Aussitôt on m’a conduit à l’hôpital pour des soins et j’ai poursuivis mon traitement jusqu’à la fin sans problème.	RN
		Moi j’ai eu des violents maux de tête et on m’a aussi donné des comprimés à l’hôpital et c’est passé.	RN
fgd_mk_set6	participated in the test	Après moi-même j’ai accepté qu’on coupe	RN
fgd_mk_set6	adhere to doxicycline treatment	J’ai pris ce médicament cette année, ils m’ont examiné et m’ont dit que j’avais le filaire. C’est où j’ai commencé à prendre le comprimé là.	RN
fgd_mk_set6	participated in the test	J’ai pris ce médicament cette année, ils m’ont examiné et m’ont dit que j’avais le filaire. C’est où j’ai commencé à prendre le comprimé là.	RN
fgd_mk_set6	lack or inadequate treatment of ivm side effects	juste parce que quand le mectizan déclenchait avec ses effets on était incapable d’aller à l’hôpital par manque d’argent.	RN
fgd_mk_set6	participated in the test	oui ils n’ont plus fuit. Il y avait le monde ici. Parce que même ceux qui ne prenaient pas le médicament étaient là. On a demandé aux autres de prendre le mectizan. Même mon fils travaillait avec eux. donc ceux qui ne prenaient pas le DOXECINE on leur donnait le mectizan	RN
fgd_mk_set6	old people refuse ivm	oui et on dit aussi qu’on ne peut plus prendre quand on a 60 et 70 ans que tu es déjà fatigué. Même si tu pars à l’hôpital pour calmer ça ne doit pas facilement finir	RN
fgd_mk_set6	refused mectizan as was sick	on prenait le mectizan c’est ça qui nous traitait le filaire. On nous donnait chaque année de fois six mois. Il y a de cela 25 ans que je prends le mectizan. J’ai commencé à prendre en quatre-vingts, non en quatre-vingt-six, J’ai trop pris le médicament là. Je viens tout juste de laisser il y a de cela deux ans. Et j’ai laissé parce que j’avais eu un accident au niveau de mon œil jusqu’à on l’a o…	RN
fgd_mk_set6	ivm MDA happening in the community	on prenait le mectizan c’est ça qui nous traitait le filaire. On nous donnait chaque année de fois six mois. Il y a de cela 25 ans que je prends le mectizan. J’ai commencé à prendre en quatre-vingts, non en quatre-vingt-six, J’ai trop pris le médicament là. Je viens tout juste de laisser il y a de cela deux ans. Et j’ai laissé parce que j’avais eu un accident au niveau de mon œil jusqu’à on l’a o…	RN
fgd_mk_set6	flies bites cause filaria	on nous a dire que le filaire est une maladie causée par les piqures des moustiques donc même si tu est sain le moustique peut te transmettre ça après avoir piqué sur une personne qui a cette maladie. Voilà pourquoi on avait dit qu’on doit aller verser le remède dans la rivière Ripa [nom d'une riviere] pour que ça nous tue tous ces moustiques-là.	RN
fgd_mk_set6	participated in the test	on m’avait examiné.	RN
fgd_mk_set6	skin sample intended for mystical power	on avait peur parce qu’on se disait que les blancs peuvent à travers ça nous tuer, tu sais que nos sangs sont très différents de ceux des blancs,	RN
fgd_mk_set6	refuse test becuase no medicine was offered in previous test	on attend les premiers résultats, qu’ils viennent nous expliquer comment ça s’est passé car je ne veux plus qu’on vient couper ma chair pour la troisième fois car je ne suis pas un animal. Si je meurs je vais profiter quoi	RN
fgd_mk_set6	lost of trust due to non return of previous test result	on attend les premiers résultats, qu’ils viennent nous expliquer comment ça s’est passé car je ne veux plus qu’on vient couper ma chair pour la troisième fois car je ne suis pas un animal. Si je meurs je vais profiter quoi	RN
fgd_mk_set6	ivm side effects are taken care of	non les gens n’ont plus peur car les médecins avaient expliqué que si quelqu’un prend et que ça lui dérange qu’il vienne directement à l’hôpital se faire soigner.	RN
fgd_mk_set6	refuse ivermectin for fear of side effect	mon grand frère qui était mort chaque fois qu’il prenait ses yeux gonflaient toujours, je lui demandais que mais pourquoi le mectizan te fait ça pourtant il est fait pour soigner les gens. C’est où j’avais eu peur et encore parce que je n’avais pas d’argent.	RN
fgd_mk_set6	lack or inadequate treatment of ivm side effects	mon grand frère qui était mort chaque fois qu’il prenait ses yeux gonflaient toujours, je lui demandais que mais pourquoi le mectizan te fait ça pourtant il est fait pour soigner les gens. C’est où j’avais eu peur et encore parce que je n’avais pas d’argent.	RN
fgd_mk_set6	body swellings after taking ivm	mon grand frère qui était mort chaque fois qu’il prenait ses yeux gonflaient toujours, je lui demandais que mais pourquoi le mectizan te fait ça pourtant il est fait pour soigner les gens. C’est où j’avais eu peur et encore parce que je n’avais pas d’argent.	RN
fgd_mk_set6	onchocerciasis diagnosed in health facilities	les docteurs. Quand tu arrivais à l’hôpital parce que ton corps te gratte, le docteur te faisait comprendre que ce qui te fait gratter le corps c’est le filaire. C’est où j’ai appris la notion du filaire	RN
fgd_mk_set6	onchocerciasis diagnosed in health facilities	le filaire te fait gratter le corps, parfois ça démange et quand on arrive à l’hôpital le médecin nous signale qu’il s’agit du filaire.	RN
fgd_mk_set6	participated in the test	Vous êtes venus nous faire les examens ici jusqu’à nous dire que cette piqure des moustiques donne le filaire et qu’il nous fallait prendre le médicament pendant la période de la prise, moi personnellement je l’ai fait et j’ai réalisé que ça m’a soigné car avant je ne voyais pas bien sous le soleil.	RN
idi_mk_set26	ivm ineligibility	Il y a de fois tu es enceinte, tu ne prends pas le mectizan, quand tu est enceinte tu ne prends pas le mectizan, tu as l’enfant en main moins d'une semaine, tu ne prends pas le mectizan	RN
		Mais il n’y a pas de fois que les gens ne viennent pas vous donner aussi ?	RN
		Les gens vient, quand tu es enceinte tu ne prends pas, quand tu as l’enfant en	RN
		main tu ne prends pas	RN
fgd_nn_nom1	new nomads (bororos) report to village cheifs on arrival	J’ai presque 100 ans et on est déjà à trois ans ici à Ndjinja njigouot. Je sorts du Nigéria avec mes enfants et nous avons conduit les bœufs jusqu’ici. À mon arrivé, j’ai vu le chef du quartier qui est un frère bororo et il m’a conduit chez le chef du village Makakoun. C’est alors qu’il m’accepta en tant que habitant et m’a installa ici.	RN
fgd_nn_nom1	absent during testing as went out with cattle	Les autres n’ont pas été traité parce qu’ils étaient absents. Ils sont allés promener les bœufs au bord des rivières afin qu’ils mangent les herbes fraiches. Mais ceux qui ont fait le test n’on plus rien reçu par la suite.	RN
idi_hd_sta22	long treatment duration	Pour améliorer, je dirai que ça ne dépend pas de moi, parce que les autres disent que 35 jours ce n’est pas facile, ceux qui voyageaient, si on pouvait trouver d’autres alternatives peut-être pour réduire le nombre de jour, ça pouvait être aussi bien.	RN
idi_hd_sta22	bororo refuse to be cdd	Parce que dans ces campements, il n’y a aucun bororo qui accepte le faire. Ils refusent toujours de le faire	RN
idi_hd_sta22	bororo camps are far from main community	Oui, merci de me poser la question. Ces distributeurs devaient être une personne qui a quand même la moto, puisqu’il devait aller dans les campements de dix kilomètres, de quinze kilomètres.	RN
idi_hd_sta22	need to reinforce sensitisation of onchocerciasis	Oui, les recommandations au niveau de ces gens, c’est de côtoyer leur chef bororo et leur expliquer la valeur de cette maladie qui est très dangereuse pour la communauté.	RN
idi_hd_sta22	desire to continue taking ivm	Oui, les équipes les impliquent à prendre le mectizan. Quand ils comprennent qu’on est en train de partager aux autres, ils viennent souvent vers moi qu’ils veulent le leur [bororo].	RN
idi_hd_sta22	missed ivm MDA as out with cattle	Oui, les difficultés dans ces campements bororo est que, de fois tu arrives dans un ménage peut-être quand le berger est déjà aller avec le troupeau et il faut revenir peut-être le soir. Pour le récenser même, ce n’est pas facile pour qu’il te donne son nom, oui, c’est difficile qu’il te donne son propre nom, parce qu’ils ont dans leurs têtes qu’on peut prendre leur nom pour aller leur faire quel…	RN
idi_hd_sta22	bororo are suspicious of 'strangers' asking name during census	Pour le récenser même, ce n’est pas facile pour qu’il te donne son nom, oui, c’est difficile qu’il te donne son propre nom, parce qu’ils ont dans leurs têtes qu’on peut prendre leur nom pour aller leur faire quelque chose alors qu’on veut tout juste les soigner	RN
		Faire quoi comment ?	RN
		Mais, parce qu’il y a de fois les autres disent que non, pourquoi on vient prendre mon nom, on veut aller me donner à Mekouagne, c’est ce qu’ils nous disent souvent, ils ne veulent pas donner leur nom, il faut seulement aller leur parler fatigué avant qu’ils te donnent le nom.	RN
idi_hd_sta22	cdd visit camp or home many time to distribute ivm	Oui, les difficultés dans ces campements bororo est que, de fois tu arrives dans un ménage peut-être quand le berger est déjà aller avec le troupeau et il faut revenir peut-être le soir. Pour le récenser même, ce n’est pas facile pour qu’il te donne son nom, oui, c’est difficile qu’il te donne son propre nom, parce qu’ils ont dans leurs têtes qu’on peut prendre leur nom pour aller leur faire quel…	RN
idi_hd_sta22	participated in the test	Oui, ils trouvent ça bien normal, oui, les autres même, avant peut-être d’aller dans les campements, les autres sont venus au centre se faire prélever, oui à la chefferie comme on avait trois camps pour le prélèvement. Même dans le premier quartier de Manbara, oui, les autres viennent eux-mêmes pour se faire prélever sans qu’on	RN
idi_hd_sta22	those living near water are affected by filaria	Oui, ça affecte plus les adultes, parce que si, puisque ce sont les hommes, les adultes, ceux qui vivent trop au bord. Ils ont été tous testé positif ici	RN
idi_hd_sta22	adult from 30 yrs most affected by onchocerciasis	Oui, ça affecte plus les adultes, parce que si, puisque ce sont les hommes, les adultes, ceux qui vivent trop au bord. Ils ont été tous testé positif ici	RN
idi_hd_sta22	onchocerciasis awareness	Non, c’est, par l’appui du chef de village et des ministères de cultes, leur niveau de connaissances s’est beaucoup amélioré puisque 90%	RN
idi_hd_sta22	resist taking doxicycline treatment	La troisième difficulté c’est certaines femmes positives qui venaient dire ici qu’elles étaient enceintes, quand je leur faisais les tests de grossesse, elles étaient négatives, mais elles refusaient le traitement. Peut-être l’écho disait qu’elles avaient les kystes ovariens, elles venaient ici dire que ce n’est pas la grossesse, il dit que tu mens, tu veux sortir mon enfant, ils refusaient le tr…	RN
idi_hd_sta22	onchocerciasis awareness	Je dirais oui, ils connaissent ce qu’on appelle l’onchocercose, parce que à côté de certains, ils ont vu les effets de cette maladie, les autres connaissent	RN
idi_hd_sta22	flies bites cause filaria	Oui, la population est affecté par l’onchocercose, ils connaissent, ils pensent qu’ils sont affecté par l’onchocercose puisque, on leur a expliqué que c’est une maladie qui est causée par les mouches noirs appelées mout mout qui vivent dans les cours d’eau à courant rapide	RN
idi_hd_sta22	bororo camps are far from main community	Je dirai que comme c’est un projet qui tend déjà vers la fin, comme il y a des campements de 20 km de nous donner peut-être une moto pour la sensibilisation.	RN
idi_hd_sta22	no need for test as healthy	Première difficulté lorsque vous sensibilisez, bon nombre disent qu’ils ne sont pas malades alors qu’ils ne sont même pas venus se faire prélevés. Bon nombre de test qu’on va leur prélever. Les autres carrément disent que non,	RN
		Donc ils refusent qu’on les prélève même	RN
		Même passer, bon nombre vont peut-être aller au bord que non, je ne suis pas malade. Ce sont les difficultés que nous rencontrons. Dès que le training, la sensibilisation, tout passe, ils vont sortir du bord pour venir s’installer dans ces villages.	RN
idi_hd_sta33	nomad camps not reached during sensitisation	Comme on a donc constater ces difficultés on a changé pour prend quelqu’un a Makoussap. Une distance de 33 km. Il venait il partait sur le terrain avec le mégaphone. Ils partent jusqu’à Camp Sic.	RN
idi_hd_sta33	far testing point from bororo camps	Cette sensibilisation et mobilisation au niveau de test and treat a était biens effective. Parce ce que tout le monde a était teste. Quelques personnes étaient reste au niveau de campement Bororo. Puis que c’était au moment de la pluie et que la voiture ne pouvait pas atteindre les sites de campement Bororo là. Concernant maintenant le centre de Makoussap, presque tout le monde ont a était tester.	RN
idi_hd_sta33	ignorance of onchocerciasis	Certain ne connaissent pas parce ce que qaund tu interroge certain personnes vous les poser la question sur l’onchocercoses, donc certaines n’arrive même pas a citer une seul de signes de cette maladie la.	RN
idi_hd_sta33	bororo leave in the morning and return in the evening	Ce toujours Boni qui partent là-bas leur donner. Il part plutôt soit en martinée soit en soirée. Ce 2 heures qu’on peut les trouver. Donc partir de 9-10 comme ça, ils sont déjà en savane avec les bœufs. Et quand ils sortent comme ça avec le bœuf il rendre plutôt vers 16 heures comme ça. On le donne le RDV puis généralement les vendredis on donne le communique aux imams pour qu’il leurs communique…	RN
idi_hd_sta33	people movement make census figure unstable	ce qui perturbe vraiment ce au niveau de leur déplacement, qui perturbe le recensement parce ce que pour bien faire le travail il faut recenser avant de connaitre le nombre de personne qu’on va traiter – donc la cible. Donc quand tu recense maintenant tu trouves l’intègre en sachant maintenant que tu va donner tel nombre de médicament.	RN
idi_hd_sta33	bororo leave in the morning and return in the evening	Bonne leurs mouvements journaliers ce seulement pour aller avec les bœuf en savane en revenir dans la soirée. Ce ca seulement leurs mouvement quand ils de se déplace pas. Soie encore ils peuvent encore sortir pour se ravitailler a Massangam et revenir encore.	RN
idi_hd_sta33	bororo not selected as CDD because they can not write	Bon pour la sélection de DC, puis qu’ils ne passent même pas un concours. On prend cieux qui savent lire et écrire au moins. Cieux qui peuvent bien expliquer ce que veut dis l’onchocercose au moins. Voilà comment ça se passe ici.	RN
idi_hd_sta22	resist taking doxicycline treatment	Première difficulté, certains personnes testées positives après avoir pris de fois le médicament se sont déclarées, ont refusé qu’ils ne prennent plus.	RN
		Et quelles étaient les raisons ?	RN
		Les autres venaient me dire qu’ils sont épileptiques, oui, il a les dermatoses, oui c’était ça leur situation et quelques effets secondaires mineures. Ils ont tenté de refuser le médicament	RN
idi_hd_sta33	need to reinforce sensitisation of onchocerciasis	A mon avis si on pourrait impliquer un bororo qui peut s’exprimer même en anglais, ça pourrais être mieux. Oui. Au lieu de chercher encore un traducteur. Quand on dis celui la, eeh le bororo traduire a ses frères. Vous voyez que ce déjà un plus. Donc si on trouvait meme un guy bororo qui s’exprime même en anglais ou français ce que ca pouvait nous faciliter la tâche.	RN
idi_hd_sta33	bororo and settled communty do not understand each other language	A mon avis si on pourrait impliquer un bororo qui peut s’exprimer même en anglais, ça pourrais être mieux. Oui. Au lieu de chercher encore un traducteur. Quand on dis celui la, eeh le bororo traduire a ses frères. Vous voyez que ce déjà un plus. Donc si on trouvait meme un guy bororo qui s’exprime même en anglais ou français ce que ca pouvait nous faciliter la tâche.	RN
idi_hd_sta33	bororos adhere to ivm mda more than settled community members	Comment les communauté bororo sont impliqué dans la distribution ?	RN
		Concernant maintenant les bororos, ils sont plus impliqués que les autotonees de Makoussap parce ce que quand eux ils comprennent ce une fois et pour tous. Donc ils lâchent les infos. Donc quand quelqu’un entre eux dis que non ce que ce non. Et quand il dit oui ce que ce oui. Ce comme ça que le gens-là sont.	RN
idi_hd_sta33	onchocerciasis awareness	Non, ils maitrisent. Ils vivre ces maladies. Quand on les explique ils comprennent, ils impliquent aussi dans l’affaire.	RN
idi_hd_sta33	no bororo CDD	Je plutôt eu à modifier le DC, oubliant le côté les nomades	RN
idi_hd_sta33	skin problem due to onchocerciasis	Ils connaissent seulement que l’onchocercose ce une maladie quand ça t’attrape tu as les démangeaisons.	RN
idi_hd_sta33	need to reinforce sensitisation of onchocerciasis	Il faut accentuer la sensibilisation. Il faut maintenant aller vers eux (bororo)	RN
		les parler de cette maladies la terre-à-terre. Leurs parle de la maladie que quand ça leur attrape se faire comme ça…on leur montre les photos, voici les signes, quand tu vois, quand tu voir ce signes il faut déjà penser a l’onchocercoses.	RN
idi_hd_sta33	bororos desire to be serve by theirs during health intevention	A mon avis si on pourrait impliquer un bororo qui peut s’exprimer même en anglais, ça pourrais être mieux. Oui. Au lieu de chercher encore un traducteur. Quand on dis celui la, eeh le bororo traduire a ses frères. Vous voyez que ce déjà un plus. Donc si on trouvait meme un guy bororo qui s’exprime même en anglais ou français ce que ca pouvait nous faciliter la tâche.	RN
idi_hd_sta22	inadequate cdd compensation for ivm MDA in bororo camps	Et pour rendre cela facile, je dirai seulement qu’il faut peut-être encourager le DC des campements Bororo puisque tôt le matin, il faut sortir, il perd sa journée, donc il faut le motiver. La motivation du DC pour la sensibilisation	RN
idi_hd_sta22	low literacy leading low onchocerciaisis knowledge	Donc dans vos listes de CDD ou de distributeur, il n’y a pas un distributeur qui est bororo ?	RN
		Non, il n’y a pas de Bororo dans nos listes.	RN
		Pourquoi	RN
		Parce que dans ces campements, il n’y a aucun bororo qui accepte le faire. Ils refusent toujours de le faire	RN
		Donc ils ont les capacités mais ils refusent de le faire ?	RN
		Non, ils n’ont pas d’abord la capacité, on a vu qu’ils n’ont pas la capacité, comme je les rencontre, oui	RN
idi_hd_sta22	no bororo CDD	Donc dans vos listes de CDD ou de distributeur, il n’y a pas un distributeur qui est bororo ?	RN
		Non, il n’y a pas de Bororo dans nos listes.	RN
idi_hd_sta21	bororo camps are far from main community	non.. ils vivent…ils vivent… peut –etre ils partagent la meme terre, mais ils ne se melent pas a la population. Il ne se melent pas. Ils se trouvent tous le jour de marche.Ils viennent vendre leur vache, leur bœuf, et puis les autre viens acheter.	RN
idi_hd_sta21	tolerable side effects of ivermectin	Non curieusement. Il n’a pas eu l’effet secondaire. Personne est venu pour ca, personne. Je crois que comme ils ont prise a mange avant d’avaler, personne est venu, rien, aucun effet secondaire apres 35 jours de prise de doxicycycline - ce etrange !!	RN
		certain disent qu'ils avaient des vertiges, ils sont part aller au champs ?	RN
		Bon ils ont dis la bas puisque personne est venu a l’hopital ni les different centre des sante qui était dans leur lieu d’habitation.	RN
idi_hd_sta21	tolerable side effects of ivermectin	Moi, au niveau de district de sante, nous n’avons pas eu les information nefaste.	RN
idi_hd_sta21	bad routes to bororo camps	Moi je pense que, le DC qui vont dans les campement Mbororo, il faut dis que ce des personnes qui ont assez volontaires parce ce que y acceder en vehicle 4X4.. ce sont des pistes. Ce des personnes que parfois, le district se trouve entrain de leurs donner de l’argent pour louer un moto puis que nous voulons des resultat. La location d’un moto- allez dans un campementet revenir parfois on se retro…	RN
idi_hd_sta21	live demonstrating of mf motivated participation	Mais se qui était encore innovant ce que chez ceux qui etaient positive ils on pu voir au microscope les mf. Je pense que cetait un tres bon chose. Pour moi comme responsable de district. Je vraiment apprecier parce nous avons puis retrouver beaucoup de personne qui porter ce germe et qui ne savaient pas	RN
idi_hd_sta21	late consultation for onchocerciasis	Mais le probleme ce qu'a Massangam les gens pense toujour que ce quelque chose de mystique. Donc ils ne viennent pas en premier intention a l’hopital, ils vont dabord chez les tradipracticiens et ils viens dans la complication parce ce qu’ils onts scarifies et les blessures se sont infectes donc qu'on viens avec une elephantiasis completement suppurés et la prise en charge n’est plus que chirurgi…	RN
idi_hd_sta21	adhere to doxicycline treatment	Nous n’avons pas recu le cas de refus. On a juste fait rattrapage chez certain personne qui etaient absent parce c’était aussi le moment de la recolte les gens était au champ entrain de recolter. Mais les DC partait souvent le soir les retrouver. Mais ceux qui faisaient 1, 2 ou 3 jours la au champ on les attrappaient. Donc ca ce bien passe.	RN
idi_hd_sta21	bororo come here to sell cattle	Mais aussi ils ont déjà venu beaucoup de ‘trick’ puis que la fête nationales tous les grandes fête se passent entre janvier et juin après ca il n’y a plus grande chose. ils viennent ici pour le marche egalement parce ce que après tu a la fete du 31 ..deja meme en decembre ils vont commencer. Il y a la fete du 25, il y a la fete du 3, il y a la fete du 1e janvier, il fete de fevrier, il y a la fet…	RN
idi_hd_sta21	poor sight cause by onchcocerciasis	je pourrez meme dis que ce beacuoup plus les complications puis que les gens viens a l’hopital pas parce ce que ils ont les rashes cutanees ou parce ce que la peau a changee le coleur mais ils viens pour trouble de visions, ils on du mal a voie, ils vienent parce ce que ils ont des troubles d’acuite visuelle et qaund on mene des enquette on se rende compte que ce des personne qui vivent dans les …	RN
idi_hd_sta21	low literacy leading low onchocerciaisis knowledge	Je ne vois pas. Si le gens ne parle pas francias, on ne peut pas les apprendre le francias. Et on ne peut non plus demander au gens d’apprendre le fulfude non..non. Je pense qu'il nous faut remplir le registre il faut lire etc ou bien lire, ce sert ecrire dans le registre, il faut prendre la toise, il faut connaitre le nombre de comprimes…non. Ce n’est pas une activite qu’ons prend a la legere. I…	RN
idi_hd_sta21	health personnel monitored doxicycline treatment	j’était implique parce ce que au debut, ce que se passe au niveau de ministere de la sante, nous etions la bas pour voir tous ce que fallait pour l’implementaion de projet. Ensuit sur le terrain, j’était impliquait. Je fait partir de ce projet dans tous les etapes : que ce soit le lancement, la sensibilisation, la distribution, a savoir la supervison, la descende sur le terrain, j’était la. J’eta…	RN
idi_hd_sta21	do not beleive onchocerciasis exist	Ils disent vous nous donnez les médicament pour un maladie que nous avons pas. Les maladies que nous avons vous ne nous donnez pas les medicament. Il faut qu’on achete ce medicaments. Alors nous ne voulons plus de vos medicament gratuites. Voila ce qu’ils disent. Vous voyez que ca n’a riens avoir avec la sensisbilisation, ca n’a reins avoir les religion le coutome. Ils disent non je ne suis pas m…	RN
idi_hd_sta21	urinary illness reduced after taking doxycycline	Il y a de personne qui mon dis que les problemes urinaire qu’ils, les pertes blanches qu'ils avaient. C'est ce qu'ils disent ehh. Encore que a Massangam les gens sont tellement difficile pour l’appreciation que si un personne ose dis, nous prennons ca pour agent comptable parce qu'il ne nous diraient pas ca pour nous faire plaisir.	RN
idi_hd_sta21	late consultation for onchocerciasis	Il y a cieux qui ne viendrons pas. Ils vont dis bon ca ce n’est pas la maladies de l’hopital si toi-même ca ta depassee, ce n’est pas l’HD qui resoudra le probleme. Ce genres d’idee on le trouve chez beaucoup de gens. Nous somme dans une zone la ou on crois plus au forces mystiques que a la sciences.	RN
idi_hd_sta21	live demonstrating of mf motivated participation	Lorsque nous avons despistee un cas, cet-a-dis un cas d’onchocercose, il faut sensibiliser, qu’on dis, que la communication passe, qu’on disent aux gens, ecoutez, qu’il y a tel cas qui est arrive. Je veut prendre un exemple, l’equipe qui est sur le terrain, qaund le gens on regarder dans le microscope ils ont vu les mf bouche, ca les a cree un choque parce ce qu’ils ont vu eux meme. Et la, ils on…	RN
idi_hd_sta21	skin problem due to onchocerciasis	Oui les MTN.., si nous commencons par la maladies quise vie actuellement dans le DS de Massangams pluis particilairement AS de Massangam avec ses 3 sous aires, je pourrez meme dis que ce beacuoup plus les complications puis que les gens viens a l’hopital pas parce ce que ils ont les rashes cutanees ou parce ce que la peau a changee le coleur mais ils viens pour trouble de visions, ils on du mal a…	RN
idi_hd_sta21	onchocerciasis diagnosed in health facilities	Par rapport a l’onchocercose, au niveau de HD on fait le…on appel ca le skin snip bon le nom scientifique ce biopsie cutané exsangue, voila ce ca qu’on faire, on preleve un morceau de peau, on etaille sur le microscope et on peut voire a l’interieure les micropes les filaires qui s’agit et c'est a ce moment la ou on confirme. C’était vraiment récurrent, parce ce que avant que la lutte multiple, c…	RN
idi_hd_sta21	late consultation for onchocerciasis	Par rapport a l’onchocercose, les manifestations que vous voyez actuellement, recurrent, ce principalement les peaux de leopard, chez les papas agees. Voyez vous, les signes primieres, ils ne viendrons par pour cela – non. Ils ne viendrons que lorsque on se trouve déjà dans une phase de complication de la maladie. Ce pourquoi il est extremement difficile de voir chez les malades qui viens a l’hop…	RN
idi_hd_sta22	side effects of doxicycline were tolerable	C’est un très bon traitement puisque bon nombre se sont sentis bien, à l’aise après, les autres sont venus, malgré certains petits effets, les effets secondaires mineurs, ils disaient qu’ils sont satisfait de ce traitement	RN
idi_hd_sta22	inadequate cdd compensation for ivm MDA in bororo camps	C’est en terme de financement, puisque, il perd sa journée peut-être pour aller chercher au bas fond, donc on doit quand même essayer de le motiver pour sa journée, pour son perd temps.	RN
idi_hd_sta22	test is painful	Bon nombre ont dit qu’on a coupé, ça a fait mal, c’est pour faire quoi avec, on dit que non, c’est pour voir si tu es malade ou pas, et ils se sont tues, et ils n’avaient plus de problème à ce sujet.	RN
idi_hd_sta22	onchocerciasis awareness	l’onchocercose c’est une maladie dangereuse pour la communauté. Une personne aveugle c’est la charge pour la communauté. Donc c’est ça.	RN
idi_hd_sta21	bororos immigrate from foreign countries	Vous savez avec la crise qui a lieu en republique centraficain, le nombre de nomads bororo a augmente dans les different campement. Il y a des moment surtout que la saison seche a commence, le nombre dans les different campement va double. Ca va double. Je pense qu’ils quittent du ..certain quittent du Nigeria, l’autre de la republique centrafricains et ils migrent jusqu' ici avec leur pasturage.…	RN
idi_hd_sta21	transhumance movement	Vous savez avec la crise qui a lieu en republique centraficain, le nombre de nomads bororo a augmente dans les different campement. Il y a des moment surtout que la saison seche a commence, le nombre dans les different campement va double. Ca va double. Je pense qu’ils quittent du ..certain quittent du Nigeria, l’autre de la republique centrafricains et ils migrent jusqu' ici avec leur pasturage.…	RN
idi_hd_sta21	people from different ethnicity in Massangam	Vous savez avec la crise qui a lieu en republique centraficain, le nombre de nomads bororo a augmente dans les different campement. Il y a des moment surtout que la saison seche a commence, le nombre dans les different campement va double. Ca va double. Je pense qu’ils quittent du ..certain quittent du Nigeria, l’autre de la republique centrafricains et ils migrent jusqu' ici avec leur pasturage.…	RN
idi_hd_sta21	everyone was implicated in ttd	Tous le monde se senti implique dans ce projet. Franchement cet un projet que a implique tous les niveau de la societe a Massanagam.	RN
idi_hd_sta21	settled community unaware of bororo movement	Se vraiment de pistes, vous pouvez venir aujourd’hui, vous les trouver la vous venez le lendemain ils ne sont plus la. Et meme il n’y a pas les raiseau telephonic, meme ne couvre pas tout la zone. Vous pouvez cherche une communaute longtemps vous ne le retrouverez pas, vous leurs revoyez peut etre quelque mois apres. Mais toujour est-il qu’ils sont la, leur chef part rencontre le chef du village …	RN
idi_hd_sta21	transhumance movement	Je pense que ils viennent… je ne sert pas..parce ce que ils ont leur amis a Massangam. Je ne jamais compris pourquoi ils viennent de si loins ou biens ce parce ce que la qaulite de l’herbe y est ou alors parce ce que Massangam est un tres grand district avec des hectares de zones inoccuppe des herbes.. je pense que ca doit etre ca. Et aussi que il trouve sur place déjà une forte communaute Mboror…	RN
idi_hd_sta21	islam does not prohibit ivermecin	R : ce vrai que Massangam a plus de 80% musulmanes, mais ce sont les musulmanes pacifiques, pas d’extremismes, il ne trouvera pas dans le Qurans quelque chose qui les empêche de ne pas prendre le mectizans, non. La religion non. La tradition n’a pas l’influence dans leurs refus. Je pense plutôt que ils ont des choses, qu’ils attendent d’eux.	RN
idi_hd_sta21	camp-to-camp test will improve coverage	Quand vous dites a quelqu’un que je pense que vous etes malade, il n’y crois pas. Et ce toi qui va vers lui puisse que quand il est malade, il viens vers toi, donc en sante publique c'est nous qui allons vers le gens. Alors si nous avons commencer a aller vers eux, il faut qu’on continue a aller vers eux. Cet –a-dis, au lieu d’avoir un point de regroupement, ce mieux d’avoir plusieur point de reg…	RN
idi_hd_sta21	ivm side effects are taken care of	Parce ce que je me suis arrangee qaund un personne venait pour me vois me disant j’ai pris le mectizan, ca ma fait mal ici, je donnais un plaquet de paracetamol et les probleme était resolu. Donc il savait tous que s'ils avaient un probleme, ils venaient au district. Ils vennaient me voir directement.	RN
idi_hd_sta21	skin problem due to onchocerciasis	Par rapport a l’onchocercose, les manifestations que vous voyez actuellement, recurrent, ce principalement les peaux de leopard, chez les papas agees. Voyez vous, les signes primieres, ils ne viendrons par pour cela – non. Ils ne viendrons que lorsque on se trouve déjà dans une phase de complication de la maladie. Ce pourquoi il est extremement difficile de voir chez les malades qui viens a l’hop…	RN
idi_hd_sta21	poor sight cause by onchcocerciasis	Par rapport a l’onchocercose, les manifestations que vous voyez actuellement, recurrent, ce principalement les peaux de leopard, chez les papas agees. Voyez vous, les signes primieres, ils ne viendrons par pour cela – non. Ils ne viendrons que lorsque on se trouve déjà dans une phase de complication de la maladie. Ce pourquoi il est extremement difficile de voir chez les malades qui viens a l’hop…	RN
idi_hd_sta33	cdd visit camp or home many time to distribute ivm	comment vous vous rassurer que tous les campements ont atteint ?	RN
		Normalement, tous les mercredis quand ils sortent comme ça pour faire le marché de Massangam, soit le vendredi, comme demain ce vendredi j’essaie de causer avec eux pour les poser la question pour savoir si ce monsieur se passe comme ça ou pas. Quand je le pose la question parfois comme ça, ils disent oui. Il est venu dis qu’ils sont là pour faire ce travail. Quand il passe sans voie les gens, il…	RN
idi_hd_sta33	cdd use translator duirng ivm distribution to nomad	Il faut qu’on les fait la sensibilisation il faut chercher un traducteur qui va leur traduire. Parfois sa fausse les infos au niveau de la population nomade. Comme Boni, il est mon bras droit… je fait l’appel a Boni, Donatus. Quand je faire appel au Donatus le message passe.	RN
idi_hd_sta33	bororos desire to be serve by theirs during health intevention	Il s’exprime bien (Boni). Jusqu’à la…parce ce que j’avais demandé à certaine bororo qui rester de l’autre cote, ils m’avaient dit que prochainement je ne leurs envoie plus Boni. Qu’eux même ils vont envoyer quelqu’un ici. S’il y a problème de santé, ce leur frère qui vient dis que ce comme ça, ce comme ça. Ou soit je trouve plutôt une autre personne et non Boni.	RN
idi_hd_sta33	transhumance movement	Les jeunes qui sont derrière les bœuf pour leur. Ce sont eux qui se déplace. Ce n’est pas les enfants non les pères.	RN
idi_mk_nom29	duration of bororos stay in the community	Ce sont les jeunes hommes qui se deplacent avec les bœufs à la recherche d’un milieu favorable au pâturage. Ils partent pour environ 03 à 04 mois. Mais d’autres partent définitivement comme ce fut le cas dernièrement des bergès venus du Nigéria et du Nord-Cameroun qui sont aujourd’hui installés à Bagambi (dans l’arrondissement de Bangourain). Par contre, on a des gens qui sont installés ici depui…	RN
idi_mk_nom29	bororos immigrate from foreign countries	Ce sont les jeunes hommes qui se deplacent avec les bœufs à la recherche d’un milieu favorable au pâturage. Ils partent pour environ 03 à 04 mois. Mais d’autres partent définitivement comme ce fut le cas dernièrement des bergès venus du Nigéria et du Nord-Cameroun qui sont aujourd’hui installés à Bagambi (dans l’arrondissement de Bangourain). Par contre, on a des gens qui sont installés ici depui…	RN
idi_mk_nom29	bororos from northern part of Cameroon	Ce sont les jeunes hommes qui se deplacent avec les bœufs à la recherche d’un milieu favorable au pâturage. Ils partent pour environ 03 à 04 mois. Mais d’autres partent définitivement comme ce fut le cas dernièrement des bergès venus du Nigéria et du Nord-Cameroun qui sont aujourd’hui installés à Bagambi (dans l’arrondissement de Bangourain). Par contre, on a des gens qui sont installés ici depui…	RN
idi_mk_nom24	mised test as went for transhumance	Tout le monde l’a fait ici. Mais dans d’autres campements, ça n’a pas été le cas à cause des nombreux déplacés. Vous savez que la période choisie pour cela coïncide avec le temps de migration des troupeaux de bœufs vers les zones humide à la recherche des herbes fraiches et de l’eau.	RN
idi_mk_nom24	bororos desire to be serve by theirs during health intevention	Seulement, je vous suggère de ne plus nous mélanger avec les autres car lorsque les produits arrivent entre leurs mains, ils donnent à qui ils veulent et non à tout le monde comme vous auriez souhaité. Et c’est ça qui me dérange, beaucoup plus pour mon peuple car moi je peux me débrouiller.	RN
idi_mk_nom24	bororos received order from settled community cheifs	Ici à Makakoun il y’a un chef du village qui est Bamoun. C’est lui qui nôme les chefs de quartier et je suis nommé ici au campement bororo et je représente en même temps tous les bororo de Makakoun. Ma nomination s’est passé après que mes frères bororo m’ont désigné comme celui qui peut les représenter au près des autorités de ce village. Et c’est comme ça que je participe à toutes les réunions a…	RN
idi_mk_nom29	not returning after transhumance	Ce sont les jeunes hommes qui se deplacent avec les bœufs à la recherche d’un milieu favorable au pâturage. Ils partent pour environ 03 à 04 mois. Mais d’autres partent définitivement comme ce fut le cas dernièrement des bergès venus du Nigéria et du Nord-Cameroun qui sont aujourd’hui installés à Bagambi (dans l’arrondissement de Bangourain). Par contre, on a des gens qui sont installés ici depui…	RN
idi_mk_nom24	bororo chose their leaders	Ici à Makakoun il y’a un chef du village qui est Bamoun. C’est lui qui nôme les chefs de quartier et je suis nommé ici au campement bororo et je représente en même temps tous les bororo de Makakoun. Ma nomination s’est passé après que mes frères bororo m’ont désigné comme celui qui peut les représenter au près des autorités de ce village. Et c’est comme ça que je participe à toutes les réunions a…	RN
idi_mk_nom24	adhere to doxicycline treatment	Quand on m’a fait le test, il m’a été révélé que je suis malade et que je dois aussi boire ces comprimés de 35 jours. On avalait 1 comprimé chaque matin.	RN
idi_mk_nom24	skin problem due to onchocerciasis	Qu’est-ce que l’onchocercose ? Comment cela vous affecte-t-il ?	RN
		C’est une maladie qui fait gratter le corps. Elle m’a prise de la tête aux pieds. Sur la tête, j’ai eu la teigne, puis le visage a été attaqué et pour finir c’était tout le corps. Cette maladie me dérange depuis 2 à 3 ans.	RN
idi_mk_nom24	transhumance movement	Quand partent-ils souvent, à quel moment ils reviennent et ce après combien de temps ?	RN
		Ils partent en début Novembre pour revenir en mis mars, bref ils reviennent avec les pluies. Vous savez que quand la végétation sèche, les bœufs sont mal nourris. Généralement le temps de ce déplacement est estimé à 3 mois.	RN
idi_mk_nom24	stopped doxicycline treatment	Moi quand j’avalais les comprimés, j’avais mal au ventre et pour finir j’ai arrêté le traitement. Tu t’imagine, chaque matin lorsque je prenais le comprimé j’avais trop mal et il n’avait même pas pris le temps de me prévenir. Alors j’ai abandonné.	RN
idi_mk_nom24	have abdomenal pain after taking doxicycline	Moi quand j’avalais les comprimés, j’avais mal au ventre et pour finir j’ai arrêté le traitement. Tu t’imagine, chaque matin lorsque je prenais le comprimé j’avais trop mal et il n’avait même pas pris le temps de me prévenir. Alors j’ai abandonné.	RN
idi_mk_nom24	lost of trust due to non return of previous test result	Mais l’année passé, les gens qui ont fait le test sur nous ne sont pas revenu nous donner les mectizans ni ces nouveaux comprimés de 35 jours. Ils ont coupé nos peaux et ont fait des prélèvements de sang. Pour dire Vrais, cela nous a beaucoup inquiété car on ne savait vraiment pas ce qu’ils sont allé faire avec notre peau et notre sang. D’autre villageois se sont même révolté et venu me demander …	RN
idi_mk_nom24	informed of ttd through other community member	Ce sont les gens de Makakoun centre, ceux qui vivent près du centre de santé, qui nous ont informé. Mais en tant que chef, j’ai aussi informé tous les ménages de ma communauté.	RN
idi_mk_nom29	transhumance movement	Ce sont les jeunes hommes qui se deplacent avec les bœufs à la recherche d’un milieu favorable au pâturage. Ils partent pour environ 03 à 04 mois. Mais d’autres partent définitivement comme ce fut le cas dernièrement des bergès venus du Nigéria et du Nord-Cameroun qui sont aujourd’hui installés à Bagambi (dans l’arrondissement de Bangourain). Par contre, on a des gens qui sont installés ici depui…	RN
idi_mk_nom29	settled and bororos communities collaborate and exchange help	Ils nous ont bien accueillis et ont donné à chacune des familles bororo un terrain pour se construire une maison. Donc nous sommes en parfaite collaboration avec les Bamoun.	RN
idi_mk_nom29	bororo paramount ruler	Le chef bororo est un Ardo, un homme respectueux et sage qui est choisi par les bororo eux-mêmes. Ici à Makakoun, notre Ardo c’est Jaïri qui se fait seconder par notre chef du quartier qui est nommé par le chef du village. Mais chaque fois qu’on doit régler un problème bororo, c’est à Ardo, résidant à Malahden, de coordonner.	RN
idi_mk_set23	skin problem due to onchocerciasis	Répondant : que c’est une maladie qui apporte beaucoup de complications dans l’organisme ; les boutons au corps, les problèmes à l’appareil génital de l’homme, si tu as la malchance, tu peux devenir aveugle.	RN
idi_mk_set23	poor sight cause by onchcocerciasis	Répondant : que c’est une maladie qui apporte beaucoup de complications dans l’organisme ; les boutons au corps, les problèmes à l’appareil génital de l’homme, si tu as la malchance, tu peux devenir aveugle.	RN
idi_mk_set23	prefer collection of blood sample to skin	qu’on prenne du sang ; parce que lorsqu’on parle de couper la viande, d’autres pense qu’on va t’égorger avec le couteau. Qu’on prenne du sang sans plus couper la chair, ça sera bien.	RN
idi_mk_set23	skin problem due to onchocerciasis	lorsque tu as la malchance et le corps commence à démanger, ça remonte aux yeux et tu ne vois plus bien. Ce sont les filaires qui engendrent toutes ces autres maladies.	RN
idi_mk_set23	poor sight cause by onchcocerciasis	lorsque tu as la malchance et le corps commence à démanger, ça remonte aux yeux et tu ne vois plus bien. Ce sont les filaires qui engendrent toutes ces autres maladies	RN
idi_mk_set23	people went about their daily activity while on treatment	les difficultés n’étaient nombreuses ; la seule difficulté c’est lorsque pendant la distribution quelqu’un était en déplacement. Le lendemain, le distributeur se plaçait où les femmes vendent à manger ; en allant au champ qu’il a déjà mangé et prendre son médicament.	RN
idi_mk_set23	adhere to doxicycline treatment	je ne pense qu’il y a des gens qui ont interrompu ; en cas d’absence dès son retour, il se dirige vers le distributeur pour prendre son médicament. Il n’y avait aucune difficulté.	RN
idi_mk_set23	Ivm provoque illness	d’autres disent que ça (mectizan) rend impuissant les hommes, affaibli.	RN
idi_mk_set23	improving vision due to ivm treatment	moi je pense que c’est bien parce que la maladie qui était cachée en les populations, s’est extériorisée grâce aux médicaments qu’ils ont avalé. D’autres regardaient plus à distance ; d’autres portaient le témoignage qu’ils ne pouvaient plus enfiler le fil dans une aiguille. Les gens regardent déjà à distance. Les corps ne démangent plus.	RN
idi_mk_set23	improved vision after doxicycline treatment	moi je pense que c’est bien parce que la maladie qui était cachée en les populations, s’est extériorisée grâce aux médicaments qu’ils ont avalé. D’autres regardaient plus à distance ; d’autres portaient le témoignage qu’ils ne pouvaient plus enfiler le fil dans une aiguille. Les gens regardent déjà à distance. Les corps ne démangent plus.	RN
idi_mk_set23	body itches after taking ivm	lorsque le corps démangeait après le début de la prise de médicaments, après deux semaines, ça cesse ; ce qui signifie que ça bien travaillé dans son organisme.	RN
idi_mk_nom29	bororos desire to be serve by theirs during health intevention	Quand vous allez venir pour nous distribuer le mectizan, il faudra tout simplement faire des annonces au chef du village, lui qui va informer notre chef bororo qui, à son tour nous tiendra informé à travers les chefs de familles. Ainsi on sera tous au courant de votre action. En suite, il faudra donner les mectizans au chef bororo, lui expliquer comment procéder pour nous distribuer. Si possible,…	RN
idi_mk_nom29	lost of trust due to non return of previous test result	On a fait le test l’année passé, mais on ne nous avait remis les médicaments. Ceux qui le faisait sur nous avaient certes fait la promesse de revenir mais ne sont plus jamais passé. C’est cette année qu’ils sont encore venus pour nous faire à nouveau les tests. Et la seule différence que nous avons observée est qu’ils sont revenus quelques jours après les tests nous remettre les résultats et par …	RN
idi_mk_nom29	lack or inadequate treatment of ivm side effects	Mais mon fils qui avait des violents maux de tête et dont le corps gonflait retrouve peu à peu sa santé. Je pense que le mectizan agit beaucoup plus sur les enfants que sur nous les adultes. Je prends le cas de mon épouse : elle a eu un cas de maladie qui a été traité à l’hôpital. Mais une fois qu’elle a avalé le mectizan, son corps a gonflé. J’aimerais donc vous demander si vous n’allez pas nous…	RN
idi_mk_nom29	headache after taken ivermectin	Mais mon fils qui avait des violents maux de tête et dont le corps gonflait retrouve peu à peu sa santé. Je pense que le mectizan agit beaucoup plus sur les enfants que sur nous les adultes. Je prends le cas de mon épouse : elle a eu un cas de maladie qui a été traité à l’hôpital. Mais une fois qu’elle a avalé le mectizan, son corps a gonflé. J’aimerais donc vous demander si vous n’allez pas nous…	RN
idi_mk_nom24	doubt intension of collecting skin sampple	Mais l’année passé, les gens qui ont fait le test sur nous ne sont pas revenu nous donner les mectizans ni ces nouveaux comprimés de 35 jours. Ils ont coupé nos peaux et ont fait des prélèvements de sang. Pour dire Vrais, cela nous a beaucoup inquiété car on ne savait vraiment pas ce qu’ils sont allé faire avec notre peau et notre sang. D’autre villageois se sont même révolté et venu me demander …	RN
idi_hd_sta21	cdd attrition and instability	il faut savoir que le manque de la motivation de DC a faire ce que beaucoup ne veulent plus, beaucoup sont demotivees. Encore il faut aller parcourir les distance pour retrouver les bororo… il y en n’a pas assez qui accept ca. Biens le district a beaucoup de DC, n’est-ce pas, au vu de distance qui separe les communaute nous avons assez de DC mais peu accept d’aller denombre les bororos, les suivr…	RN
idi_mk_nom24	bororo on transhumance miss ivm distribution	Je suis chef des bororo ici à Makakoun depuis environ 5 à 6 ans déjà. Et si vous constatés, nous n’avons pas construit des maisons car la maladie nous dérange et on est prêt à quitter les lieux si ça se perpétue.	RN
idi_mk_nom24	camps not reach during ivm MDA	Il dit que d’autres comprimés ont été remis au chef du village de Makakoun pour être distribué dans les autres campements bororo, mais curieusement nombre de bororos qui vivent très loin n’ont même pas entendus parler de mectizan. C’est regrettable !	RN
idi_hd_sta33	low literacy leading low onchocerciaisis knowledge	Pour la population nomade, au niveau de compréhension : zéro. Certain entre eux ne comprends même pas le française – donc ce ça le nœud de problème.	RN
idi_hd_sta33	ignorance of onchocerciasis	Pour la population nomade, au niveau de compréhension : zéro. Certain entre eux ne comprends même pas le française – donc ce ça le nœud de problème.	RN
idi_hd_sta33	adhere to doxicycline treatment	Pour la population Bororo, il n’y a pas de problème pour la prise de maintenant. Puis que au niveau de la prise, zero cas de refuse.	RN
idi_hd_sta33	far testing point from bororo camps	Pour faire les dépistages dans le campement Bororo, je peux dis que ce n’est pas facile puisse que les routes ne sont pas praticables sauf si on prend les motos. Aussi avec les matériels de test je ne sais pas si les motos peuvent transporter les matériels. On peut les dis de sortir au niveau de camp site. Ça ne dérange pas. On peut même de demander de venir ici au centre ça ne leurs dérange pas.…	RN
		pour les nomades a 27 Km ?	RN
		ce pour ça que l’équipe de Dr n’avait pas atteintes les campements Bororo la. Puis que quand il partait parfois la-bas, c’était la saison pluvieuse. A ce moment la pluie gènait. Selon moi je peux dis que c’était la distance. Pour les dispister, le traivail était enorme.	RN
idi_hd_sta33	bororos gather in one camp to take ivm	Parfois, Boni… parfois ils leurs donne les RDV, le chef de campemen …ehmm… il est entouré de 7 campement comme ça, il leurs dis que tel jour je veux passer pour vous donner le comprimes. Il faut avertir tes gens. Quand Boni passe maintenant leur donne les médicaments, ce eux qui sortent maintenant pour aller en savane avec les bœufs, il sort maintenant à ce	RN
idi_hd_sta33	skin problem due to onchocerciasis	Par rapport à l’onchocercose, ce que moi je connais, c’est que l’onchocercose ce une maladie tropicale donc que a été neglige. Parlons maintenant de Makoussap. Comme ils frequent a Makoussap, il y des démangeaison. Au niveau visuelle, il y a aussi le floue visuelle. Et aussi autre manifestation. Il y a aussi le masse qui peut apparaitre.	RN
idi_hd_sta33	no need for test as healthy	Pour les adultes comment ils se négligent ?	RN
		Ils dissent qu’ils sont déjà les grands ce malade de peut pas les attraper. Ce souvent ca qu certaines disent.	RN
idi_hd_sta33	onchocerciasis awareness	Oui ça leur concerne, ça leur concernent parce ce qu’il y a quelques jours certains sont venir vers moi pour poser la question que maïs...est-ce que tes gens la vont encore descendre pour le problème de mout-mout la (simulies). Je le dis que non pour le moment je n’ai pas encore reçu les infos.	RN
idi_hd_sta33	bororos gather in one camp to take ivm	Nous voici maintenant en saison sèche. Ils sont maintenant en train de se déplacer pour aller a Sanaga. Certaines vont faire 3 mois avant de revenir ici à Makoussap. Certaine se deplace pour aller dans l’AS de Mayagueh pour faire 2 ou 3 semaines là-bas. Quand ils partent maintenant comme ça si c'est le moment de distribution de Mectizan ici a Makoussap. Quand il reviens maintenant quand la distri…	RN
idi_hd_sta33	bororo on transhumance miss ivm distribution	Nous voici maintenant en saison sèche. Ils sont maintenant en train de se déplacer pour aller a Sanaga. Certaines vont faire 3 mois avant de revenir ici à Makoussap. Certaine se deplace pour aller dans l’AS de Mayagueh pour faire 2 ou 3 semaines là-bas. Quand ils partent maintenant comme ça si c'est le moment de distribution de Mectizan ici a Makoussap. Quand il reviens maintenant quand la distri…	RN
idi_hd_sta33	bororo and settled communty do not understand each other language	Non ça ne nous convient pas. Ils ne savent pas ce qui se passe sur le terrain ici a Makoussap. Nous qui reste sur le terrain, ce nous qui sais bonne a tel endroit il y a tel problème il faut plutôt envoyer celui la bas. Quand maintenant on prend plutôt celui qui ne maitrise pas le patois bororo quand il va arriver maintenant il sera coincé. Si Boni n’était même pas ici sais que tous les campement…	RN
idi_hd_sta33	low literacy leading low onchocerciaisis knowledge	Mon prédécesseur. Sur la liste la-il avais certaine qui n’arrivaient même pas à écrire biens. Voilà pourquoi cet année j’ai encore essaie de remodifier la liste là.	RN
idi_hd_sta33	inadeqaute or lack of CDD compensation or motivation	Leurs soutiens pour mener le travail ils n’ont rien. Sauf s’il partent maintenant au formation on leur donne 1500 fcfa. Voilà seulement le soutien qu’on leur donne…donc pour les motiver.	RN
		Et comment ils font pour se deplacer pour aller dans les communauté nomade ?	RN
		Dans la communauté nomade, puis que généralement ce Boni qui part dans la communauté nomade. Bon pour cieux qui sont tout au tour on choisit plutôt quelqu’un de la zone. En sachant qu’ils partent au travail champêtre en soirée il sort maintenant le travail. Ça gênait au niveau de la population nomade puis ce Boni qui partent là-bas et il met le carburant dans ca moto pour se déplacer. Ce pour cel…	RN
idi_hd_sta33	doxicycline treats skin itches and rashes	Leurs appréciations, puis certaines donnait leurs plaintes, par exemple la femme d’imam qui est ici acote, parce ce qu’elle disait que au paravent son corps grattait. Elle part déjà a plus de 15 jours de traitement elle ne ressent plus. A son avis, elle avait dit que si on pouvait même donner pendant 3 mois successive ce que c,est bien pour que ca tue bien,ehh les macro filaires … le papa et les …	RN
idi_hd_sta33	onchocerciasis awareness	Ou ce le manque de compréhension ou ce...Je peux dis que ce manque de compréhension. Je dis que certain connaissent parce ce que pendant la sensibilisation je sors aussi je cause avec et quand ils même donnent aussi l’info – je connais que certaines maitrise les signes de cette maladie. En terme de proportion la majorité connaissent les signes et symptômes d’onchocercose. Donc ils maitrise... oui.	RN
idi_hd_sta33	will not take doxicycline if no meal assistant	Prenons l’exemple de Mectizan – est ce qu’on donne la nourriture au gens ? certaines disaient que même s'il n'avait pas la nourriture ils devaient toujours prends le médicament puis ce pour leurs sante.	RN
idi_hd_sta33	skin sample intended for mystical power	Puis c’était au moment des élections, certaines disait que on vient fait ça pour que on vote le président Biya. On l’avait dit que non c’était autre chose et les élections aussi autre chose a part. Ca ce un autre organisme et non pour faire la campagne.	RN
idi_hd_sta33	participated in the test	Quand ils sont venus ici au centre, on les a donnés plutôt RDV de s’arrêter plutôt au niveau de campe sic qu’on va fait leurs tests plutôt là-bas. Ils avaient adhéré à ce RDV. Eux, ils comprennent facilement, dès qu’il comprennent ils adhèrent.	RN
idi_mk_nom24	doxicycline treats skin itches and rashes	Et après le traitement j’ai eu un grand soulagement : mon corps ne grattait plus, ne gonflait plus. Seul de légers maux de tête et parfois le mal de ventre se signalent de temps à autres.	RN
idi_mk_nom24	bororos desire to be serve by theirs during health intevention	En ma qualité de chef bororo de Makakoun, je vous suggère de confier la distribution à un bororo car il est mieux placé pour connaître les réalités de nos campements. Par exemple, je suis en bordure de route où les gens de l’hôpital accèdent facilement. Et avec la maîtrise que j’ai des campements en question, je pense être mieux placé pour servir cette cause si ça ne vous dérange pas. Avec votre …	RN
idi_mk_nom24	some camps are in settled communities	Il n’y a pas de difficultés proprement dite car mon campement est situé en bordure de la route. Ce sont mes frères qui vivent dans les zones plus reculés qui ont des sérieux problèmes d’accès aux soins de santé : transport, des malades, absence de soins de proximité en premier secours, etc. Il y’a des périodes où l’on est malade sans moyens financiers pour se faire soigner. C’est le cas de nombre…	RN
idi_mk_nom24	positive feelings of ttd	Il n’y a pas de difficultés proprement dite car mon campement est situé en bordure de la route. Ce sont mes frères qui vivent dans les zones plus reculés qui ont des sérieux problèmes d’accès aux soins de santé : transport, des malades, absence de soins de proximité en premier secours, etc. Il y’a des périodes où l’on est malade sans moyens financiers pour se faire soigner. C’est le cas de nombre…	RN
idi_mk_cdd25	CDD rent bike to go bororo camps	qu’il y a de fois vous arrivez chez les bororo et d’autres ne sont pas là, vous êtes obligés de les attendre, parce que, il y a de fois tu loues une moto, la moto te dit que, la moto peut même te laisser là-bas en brousse parce que tu es là pour attendre, finalement tu frappes à pied pour rentre au village.	RN
idi_mk_cdd25	bad routes to bororo camps	parce qu’il y a des fois que pour aller au campement, tu ne peux pas aller en voiture, il y a des fois que tu marches même à 15 km	RN
idi_mk_cdd25	community leaders sensitise people to come for test	Nous n’a pas croisé ce cas-là dans notre quartier, parce que le chef lui-même, il a pris le temps de marcher de porte à porte	RN
idi_mk_cdd25	bororos adhere to ivm mda more than settled community members	Moi je vois que les idées ne sont pas les mêmes, la compréhension n’est pas la même, peut-être ils voient que là ou ils sont toujours en brousse, ils peuvent facilement tomber malade, ou c’est pour cela qu’ils prennent leur produit sans problème, je ne sais pas.	RN
idi_mk_cdd25	CDD doxicycline treatment support appreciation	Moi je ne peux pas dire que c’est, c’est bien parce qu’il faut aider les gens, parce qu’il y a de fois je distribue ma famille trouve aussi. Je distribue aussi pour ma famille. Parfois, comme on a fait les tests l’année passée, j’étais aussi patient.	RN
idi_mk_cdd25	community leaders sensitise people to come for test	Ils acceptaient, ils acceptaient puisque le chef marchait de porte à porte, les sensibilisait et les parlait posément	RN
idi_mk_cdd25	CDD doxicycline treatment support appreciation	Ça m’a plu parce que, je cherchais qu’on dépiste la maladie chez moi, pour que je sois soigner après.	RN
idi_mk_cdd25	missed ivm MDA as out with cattle	C’est de, puisqu’ils ont toujours leur DC on peut toujours améliorer en mettant les moyens de transport pour celui-là, parce qu’il y a de fois vous arrivez chez les bororo et d’autres ne sont pas là, vous êtes obligés de les attendre, parce que, il y a de fois tu loues une moto, la moto te dit que, la moto peut même te laisser là-bas en brousse parce que tu es là pour attendre, finalement tu frap…	RN
idi_mk_cdd25	adhere to doxicycline treatment	Bon la doxicicline, tous les DC ont eu la doxicicline, et chaque matin, n’importe quel DC avait son point de repère, bon il distribuait chaque matin et il y’avaient les gens qui contrôlaient aussi	RN
idi_mk_cdd25	refuse as already sick	Il y a de fois, tu croises quelqu’un, il dit qu’il est déjà malade, qu’il ne peut plus prendre, surtout les, parce que moi j’ai trouvé un père aveugle, il a refusé catégoriquement qu’il ne prend plus, qu’il ne vient même pas faire le test, j’ai essayé de le convaincre, il n’a pas voulu.	RN
idi_hd_sta33	free of charge test and treatment motivated participation	Si on propose cette activité encore au niveau de la communauté en tant que membre de la communauté je peux dis que c’était bien parce ce que : un le test and treat a était fait gratuit et aussi et puis on donnait aussi les médicaments, le para et autre gratuite au gens. Maintenant au niveau de la distribution de doxi au gens c’était aussi gratuite.	RN
idi_mk_nom24	bororo migrate out when frequently sick	Je suis chef des bororo ici à Makakoun depuis environ 5 à 6 ans déjà. Et si vous constatés, nous n’avons pas construit des maisons car la maladie nous dérange et on est prêt à quitter les lieux si ça se perpétue.	RN
fgd_nn_nom1	bororo and settled communty do not understand each other language	La difficulté est plus communicationnelle : quand on arrive au centre, on n’arrive pas à se faire comprendre par les infirmiers et nous aussi n’arrivons pas à comprendre ce qu’ils nous disent. Cela nous affecte beaucoup car très souvent, la maladie que nous amenons à l’hôpital n’est pas ce qui est traiter faute de compréhension entre nous et les infirmiers.	RN
idi_hd_sta21	bororo camps are far from main community	il faut savoir que le manque de la motivation de DC a faire ce que beaucoup ne veulent plus, beaucoup sont demotivees. Encore il faut aller parcourir les distance pour retrouver les bororo… il y en n’a pas assez qui accept ca. Biens le district a beaucoup de DC, n’est-ce pas, au vu de distance qui separe les communaute nous avons assez de DC mais peu accept d’aller denombre les bororos, les suivr…	RN
idi_hd_sta21	bororo community support CDD	Et meme la communaute mbororo elle-même qui se voie obliger de y participer financierement.	RN
fgd_nn_set47	CDD doxicycline treatment support appreciation	Les infirmiers ont remis la charge au DC qui nous donnait à manger et les comprimés à boire. J’ai beaucoup apprécié son aide puisqu’il n’avait pas de salaire pour le travail qu’il faisait. Et malgré cela, il faisait son travail avec rigueur et veillait à ce que personne ne ratte le traitement.	RN
fgd_nn_set47	vomitted after taking doxicycline	Les comprimés étaient très forts, bien dosés de sorte que la nourriture de 150 n’arrivait pas à nous contenir si on doit aller au travail. Une fois je suis allé et j’ai eu des vertiges. – Moi j’ai pris ça un jour et emprunter ma moto pour aller au champ, en route j’ai eu les vertiges et les vomissements au point de tomber.	RN
fgd_nn_set47	dandrof and vertigo after taking doxicycline	Les comprimés étaient très forts, bien dosés de sorte que la nourriture de 150 n’arrivait pas à nous contenir si on doit aller au travail. Une fois je suis allé et j’ai eu des vertiges. – Moi j’ai pris ça un jour et emprunter ma moto pour aller au champ, en route j’ai eu les vertiges et les vomissements au point de tomber.	RN
fgd_nn_set47	need to visit bororo camp early to screen people before they leave	L’idéal serait que l’équipe médicale se déploie dans le campement, notamment chez le chef bororo. Comme ça ils pourront s’y rassembler, si non, ils ne pourront jamais venir tous dans la chefferie du village car c’est loin du campement.	RN
		Il faut aussi dire qu’en allant chez eux, on a plus de chance de prendre ceux qui quittent le campement tôt pour aller promener les bœufs.	RN
fgd_nn_set47	doxicycline side effects treated	l’équipe de l’hôpital passait chaque 02 semaines nous visiter et nous poser des questions sur notre état. Il arrivait qu’ils donnent d’autres comprimés à ceux qui avaient des problèmes.	RN
fgd_nn_set16	poor water quality causes onchocerciasis	Répondante : on dit que c’est l’eau contenant les microbes qui est à l’origine.	RN
fgd_nn_set47	far testing point from bororo camps	Lorsque je suis arrivé dans leur campement pour annoncer la nouvelle, ils étaient très contents. Et quand l’équipe médicale est arrivée à la chefferie, j’ai directement téléphoné au chef bororo de mobiliser ses gens pour le test. Ils sont venus nombreux, mais plus d’un campement que dans l’autre à cause de la distance. À cause de cette distance, les personnes âgées ou fatiguées ne sont pas venues.	RN
		J’étais comme leur guide le jour du test et ils ont bien collaboré.	RN
		Comment faire pour atteindre tous les bororo lors des prochaines campagnes ?	RN
		L’idéal serait que l’équipe médicale se déploie dans le campement, notamment chez le chef bororo. Comme ça ils pourront s’y rassembler, si non, ils ne pourront jamais venir tous dans la chefferie du village car c’est loin du campement.	RN
fgd_nn_set16	poor sight cause by onchcocerciasis	Répondant : pour le problème des yeux, plusieurs personnes en souffrent. C’est un truc mixte ; il y a les hommes et les femmes. Il y a les adultes, les personnes âgées, les jeunes, les jeunes filles. Il n’est plus possible de remettre les écrits à un jeune sans qu’il ne mette les lunettes pour écrire. Elle est très fréquente ici.	RN
fgd_nn_set16	positive feelings of ttd	nous souhaitons que ça aille de l’avant que ça ne s’arrête plus. Parce que chaque matin, je mange gratuitement et prends mes médicaments.	RN
[truncated: 147 more rows]
